# Supplementary material for: Genome-Wide Analysis Reveals Diverged Patterns of Codon Bias, Gene Expression, and Rates of Sequence Evolution in Picea Gene Families
Source: Genome Biol Evol. 2015 Mar 5;7(4):1002–15. doi: 10.1093/gbe/evv044 (PMC4419791; doi:10.1093/gbe/evv044)
Supplement: Supplementary Data [file supp_evv044_suppl_data.zip]

Archive with 5 entries (5 files):
- Table S7_online only.xlsx
- correct_frame.pl
- New Microsoft Office Word Document.docx
- Pabies_genfamID_expression.txt
- Supplementary Info_Genome-wide expression.docx
