# Supplementary material for: Genome-Wide Analysis Reveals Diverged Patterns of Codon Bias, Gene Expression, and Rates of Sequence Evolution in Picea Gene Families
Source: Genome Biol Evol. 2015 Mar 5;7(4):1002–15. doi: 10.1093/gbe/evv044 (PMC4419791; doi:10.1093/gbe/evv044)
Supplement: Supplementary Data [file supp_evv044_suppl_data.zip › Table S7_online only.xlsx]

## Sheet: Sheet1
Table S7. Genes with rates of sequence divergence higher than 1 (w>1), potentially under diversifying selection.
GeneID	species	dNdS	PFamID	PFamFunction
GQ04006_N11	pigl	1.1248	PF00111.22	2Fe-2S iron-sulfur cluster binding domain
MA_38887g0020	piab	1.1248	PF00111.22;PF13878.1	2Fe-2S iron-sulfur cluster binding domain;zinc-finger of acetyl-transferase ESCO
GQ04102_I14	pigl	1.1303	PF13532.1;PF03171.15	2OG-Fe(II) oxygenase superfamily;2OG-Fe(II) oxygenase superfamily
MA_938778g0010	piab	1.1303	PF13532.1;PF03171.15	2OG-Fe(II) oxygenase superfamily;2OG-Fe(II) oxygenase superfamily
GQ03203_L06	pigl	1.5006	PF00725.17;PF02737.13	3-hydroxyacyl-CoA dehydrogenase, C-terminal domain;3-hydroxyacyl-CoA dehydrogenase, NAD binding domain
MA_134292g0010	piab	1.5006	PF02737.13;PF00378.15;PF00725.17;PF03807.12	3-hydroxyacyl-CoA dehydrogenase, NAD binding domain;Enoyl-CoA hydratase/isomerase family;3-hydroxyacyl-CoA dehydrogenase, C-terminal domain;NADP oxidoreductase coenzyme F420-dependent
GQ03320_B11	pigl	1.1777	PF01754.11;PF01428.11	A20-like zinc finger;AN1-like Zinc finger
MA_7224g0020	piab	1.1777	PF01754.11;PF01428.11	A20-like zinc finger;AN1-like Zinc finger
MA_21130g0010	piab	1.1530	PF07724.9;PF00004.24;PF13191.1;PF13401.1;PF07728.9;PF01695.12;PF13207.1;PF13238.1;PF10431.4;PF00158.21;PF05496.7;PF13173.1;PF13481.1;PF00910.17;PF13245.1;PF05729.7;PF06414.7;PF13521.1;PF01637.13;PF05673.8;PF02861.15;PF13671.1;PF12846.2;PF03193.11;PF01078.16;PF04851.10;PF01926.18;PF00437.15;PF13479.1;PF03205.9;PF13555.1;PF03266.10;PF02367.12;PF06309.6;PF01935.12;PF11205.3	AAA domain (Cdc48 subfamily);ATPase family associated with various cellular activities (AAA);AAA ATPase domain;AAA domain;AAA domain (dynein-related subfamily);IstB-like ATP binding protein;AAA domain;AAA domain;C-terminal, D2-small domain, of ClpB protein;Sigma-54 interaction domain;Holliday junction DNA helicase ruvB N-terminus;AAA domain;AAA domain;RNA helicase;Part of AAA domain;NACHT domain;…
MA_361914g0010	piab	1.5702	PF13481.1;PF13671.1;PF13191.1;PF13555.1;PF13207.1;PF03193.11;PF13401.1;PF13479.1;PF13304.1;PF05729.7;PF03205.9;PF13521.1;PF12846.2;PF13476.1;PF01695.12;PF01637.13;PF04665.7;PF10662.4;PF00448.17;PF02492.14;PF02367.12;PF00437.15	AAA domain;AAA domain;AAA ATPase domain;P-loop containing region of AAA domain;AAA domain;Protein of unknown function, DUF258;AAA domain;AAA domain;AAA domain;NACHT domain;Molybdopterin guanine dinucleotide synthesis protein B;AAA domain;AAA-like domain;AAA domain;IstB-like ATP binding protein;Archaeal ATPase;Poxvirus A32 protein;Ethanolamine utilisation - propanediol utilisation;SRP54-type prote…
GQ04007_H10	pigl	1.6496	PF00005.22;PF13304.1;PF13555.1;PF13207.1;PF13245.1;PF03193.11;PF02463.14;PF13238.1;PF13401.1;PF03397.9;PF03308.11;PF13191.1	ABC transporter;AAA domain;P-loop containing region of AAA domain;AAA domain;Part of AAA domain;Protein of unknown function, DUF258;RecF/RecN/SMC N terminal domain;AAA domain;AAA domain;Rhabdovirus matrix protein;ArgK protein;AAA ATPase domain
MA_18604g0010	piab	1.6496	PF00005.22;PF13555.1;PF13175.1	ABC transporter;P-loop containing region of AAA domain;AAA ATPase domain
MA_10429932g0010	piab	1.9776	PF00005.22;PF02463.14;PF13304.1;PF01926.18;PF13555.1;PF03193.11	ABC transporter;RecF/RecN/SMC N terminal domain;AAA domain;50S ribosome-binding GTPase;P-loop containing region of AAA domain;Protein of unknown function, DUF258
WS03224_I15	pigl	1.1652	PF01061.19	ABC-2 type transporter
MA_12965g0010	piab	1.1652	PF01061.19;PF12698.2	ABC-2 type transporter;ABC-2 family transporter protein
WS0339_M19	pigl	1.7055	PF03109.11	ABC1 family
MA_10434337g0010	piab	1.7055	PF03109.11	ABC1 family
MA_10433383g0010	piab	1.4035	PF03109.11	ABC1 family
GQ03101_O23	pigl	1.4035	PF03109.11;PF01636.18;PF00069.20	ABC1 family;Phosphotransferase enzyme family;Protein kinase domain
GQ03509_J15	pigl	1.8879	PF00022.14	Actin
GQ03227_J17	pigl	1.1808	PF00022.14	Actin
MA_7238328g0010	piab	1.8879	PF00022.14	Actin
MA_6786906g0010	piab	1.7088	PF00022.14	Actin
MA_948394g0010	piab	1.1808	PF00022.14	Actin
GQ02901_O17	pigl	1.7088	PF00022.14;PF01663.17	Actin;Type I phosphodiesterase / nucleotide pyrophosphatase
GQ03818_C15	pigl	1.0274	PF00708.13	Acylphosphatase
MA_10257038g0010	piab	1.0274	PF00708.13	Acylphosphatase
GQ03326_O23	pigl	1.1351	PF00928.16	Adaptor complexes medium subunit family
MA_224167g0010	piab	1.1351	PF00928.16	Adaptor complexes medium subunit family
MA_80920g0010	piab	1.5307	PF00406.17;PF13238.1;PF13671.1;PF13207.1;PF02223.12	Adenylate kinase;AAA domain;AAA domain;AAA domain;Thymidylate kinase
GQ03224_O19	pigl	1.5307	PF00406.17;PF13238.1;PF13671.1;PF13207.1;PF02223.12;PF06414.7	Adenylate kinase;AAA domain;AAA domain;AAA domain;Thymidylate kinase;Zeta toxin
GQ03238_I11	pigl	1.0165	PF07468.6	Agglutinin
MA_22375g0010	piab	1.0165	PF07468.6;PF05134.8	Agglutinin;Type II secretion system (T2SS), protein L
MA_809519g0020	piab	1.0757	PF08240.7	Alcohol dehydrogenase GroES-like domain
MA_98332g0020	piab	1.2736	PF00171.17	Aldehyde dehydrogenase family
GQ03115_K21	pigl	1.2736	PF00171.17;PF05893.9	Aldehyde dehydrogenase family;Acyl-CoA reductase (LuxC)
GQ03906_I03	pigl	1.0509	PF00248.16	Aldo/keto reductase family
MA_668159g0010	piab	1.0509	PF00248.16	Aldo/keto reductase family
GQ02816_B01	pigl	1.1928	PF12899.2	Alkaline and neutral invertase
MA_899858g0010	piab	1.1928	PF12899.2	Alkaline and neutral invertase
WS02632_M02	pigl	1.7728	PF12899.2;PF06202.9	Alkaline and neutral invertase;Amylo-alpha-1,6-glucosidase
MA_7394g0010	piab	1.7728	PF12899.2;PF06202.9	Alkaline and neutral invertase;Amylo-alpha-1,6-glucosidase
GQ04003_K10	pigl	1.8062	PF06351.6	Allene oxide cyclase
MA_56386g0010	piab	1.8062	PF06351.6	Allene oxide cyclase
GQ03409_N19	pigl	1.4496	PF12697.2;PF12695.2;PF00561.15;PF02230.11;PF00326.16;PF08840.6;PF01738.13;PF11144.3;PF07819.8	Alpha/beta hydrolase family;Alpha/beta hydrolase family;alpha/beta hydrolase fold;Phospholipase/Carboxylesterase;Prolyl oligopeptidase family;BAAT / Acyl-CoA thioester hydrolase C terminal;Dienelactone hydrolase family;Protein of unknown function (DUF2920);PGAP1-like protein
MA_3552g0010	piab	1.4496	PF12697.2;PF12695.2;PF00561.15;PF02230.11;PF00326.16;PF08840.6;PF11144.3;PF01738.13;PF00756.15;PF07819.8;PF05577.7;PF05728.7	Alpha/beta hydrolase family;Alpha/beta hydrolase family;alpha/beta hydrolase fold;Phospholipase/Carboxylesterase;Prolyl oligopeptidase family;BAAT / Acyl-CoA thioester hydrolase C terminal;Protein of unknown function (DUF2920);Dienelactone hydrolase family;Putative esterase;PGAP1-like protein;Serine carboxypeptidase S28;Uncharacterised protein family (UPF0227)
GQ04110_A24	pigl	1.2350	PF12697.2;PF12695.2;PF12146.3;PF00326.16;PF02230.11;PF00561.15;PF01738.13;PF05448.7;PF00756.15;PF00975.15;PF07859.8	Alpha/beta hydrolase family;Alpha/beta hydrolase family;Putative lysophospholipase;Prolyl oligopeptidase family;Phospholipase/Carboxylesterase;alpha/beta hydrolase fold;Dienelactone hydrolase family;Acetyl xylan esterase (AXE1);Putative esterase;Thioesterase domain;alpha/beta hydrolase fold
MA_1209g0010	piab	1.2850	PF12697.2;PF00561.15	Alpha/beta hydrolase family;alpha/beta hydrolase fold
GQ03109_P15	pigl	1.2850	PF12697.2;PF00561.15;PF12695.2;PF12146.3;PF03096.9;PF00326.16;PF01738.13	Alpha/beta hydrolase family;alpha/beta hydrolase fold;Alpha/beta hydrolase family;Putative lysophospholipase;Ndr family;Prolyl oligopeptidase family;Dienelactone hydrolase family
GQ04109_N11	pigl	1.3084	PF07859.8;PF00135.23;PF12695.2	alpha/beta hydrolase fold;Carboxylesterase family;Alpha/beta hydrolase family
MA_10435834g0010	piab	1.3084	PF07859.8;PF00135.23;PF12695.2	alpha/beta hydrolase fold;Carboxylesterase family;Alpha/beta hydrolase family
MA_10429415g0010	piab	1.0528	PF12481.3	Aluminium induced protein
GQ03309_M10	pigl	1.5084	PF12481.3;PF13537.1;PF13522.1	Aluminium induced protein;Glutamine amidotransferase domain;Glutamine amidotransferase domain
GQ04007_E17	pigl	1.0528	PF12481.3;PF13537.1;PF13522.1	Aluminium induced protein;Glutamine amidotransferase domain;Glutamine amidotransferase domain
MA_20406g0010	piab	1.6336	PF12481.3;PF13537.1;PF13522.1	Aluminium induced protein;Glutamine amidotransferase domain;Glutamine amidotransferase domain
MA_65113g0010	piab	1.5084	PF12481.3;PF13537.1;PF13522.1	Aluminium induced protein;Glutamine amidotransferase domain;Glutamine amidotransferase domain
GQ02829_N17	pigl	1.0724	PF00155.16;PF01053.15;PF00266.14;PF01041.12;PF01212.16	Aminotransferase class I and II;Cys/Met metabolism PLP-dependent enzyme;Aminotransferase class-V;DegT/DnrJ/EryC1/StrS aminotransferase family;Beta-eliminating lyase
MA_89872g0010	piab	1.0724	PF00155.16;PF01053.15;PF00266.14;PF01041.12;PF01212.16	Aminotransferase class I and II;Cys/Met metabolism PLP-dependent enzyme;Aminotransferase class-V;DegT/DnrJ/EryC1/StrS aminotransferase family;Beta-eliminating lyase
GQ03322_E06	pigl	1.5148	PF01063.14	Aminotransferase class IV
MA_10433805g0010	piab	1.5148	PF01063.14	Aminotransferase class IV
MA_18142g0010	piab	1.4019	PF00266.14;PF00155.16;PF08323.6	Aminotransferase class-V;Aminotransferase class I and II;Starch synthase catalytic domain
GQ03514_P22	pigl	1.8392	PF00023.25;PF12796.2;PF13606.1;PF13637.1;PF13857.1;PF00642.19	Ankyrin repeat;Ankyrin repeats (3 copies);Ankyrin repeat;Ankyrin repeats (many copies);Ankyrin repeats (many copies);Zinc finger C-x8-C-x5-C-x3-H type (and similar)
MA_17746g0010	piab	1.8392	PF00023.25;PF12796.2;PF13606.1;PF13637.1;PF13857.1;PF00642.19	Ankyrin repeat;Ankyrin repeats (3 copies);Ankyrin repeat;Ankyrin repeats (many copies);Ankyrin repeats (many copies);Zinc finger C-x8-C-x5-C-x3-H type (and similar)
GQ02810_B17	pigl	1.2432	PF00023.25;PF12796.2;PF13637.1;PF13857.1;PF13606.1;PF14426.1	Ankyrin repeat;Ankyrin repeats (3 copies);Ankyrin repeats (many copies);Ankyrin repeats (many copies);Ankyrin repeat;Immunity protein Imm2
MA_118g0010	piab	1.2432	PF12796.2;PF00023.25;PF13857.1;PF13637.1;PF13606.1	Ankyrin repeats (3 copies);Ankyrin repeat;Ankyrin repeats (many copies);Ankyrin repeats (many copies);Ankyrin repeat
GQ03508_A22	pigl	1.3834	PF12796.2;PF00023.25;PF13637.1;PF11834.3;PF13857.1;PF13606.1	Ankyrin repeats (3 copies);Ankyrin repeat;Ankyrin repeats (many copies);Domain of unknown function (DUF3354);Ankyrin repeats (many copies);Ankyrin repeat
MA_10430545g0010	piab	1.2968	PF12796.2;PF13857.1;PF00023.25;PF13606.1;PF13637.1;PF08915.6	Ankyrin repeats (3 copies);Ankyrin repeats (many copies);Ankyrin repeat;Ankyrin repeat;Ankyrin repeats (many copies);Archaea-specific editing domain of threonyl-tRNA synthetase
GQ03326_J21	pigl	1.2968	PF12796.2;PF13857.1;PF00023.25;PF13606.1;PF13637.1;PF13962.1;PF14257.1;PF08915.6	Ankyrin repeats (3 copies);Ankyrin repeats (many copies);Ankyrin repeat;Ankyrin repeat;Ankyrin repeats (many copies);Domain of unknown function;Domain of unknown function (DUF4349);Archaea-specific editing domain of threonyl-tRNA synthetase
GQ03203_O01	pigl	1.2074	PF12796.2;PF13857.1;PF00023.25;PF13637.1;PF13606.1;PF08867.6	Ankyrin repeats (3 copies);Ankyrin repeats (many copies);Ankyrin repeat;Ankyrin repeats (many copies);Ankyrin repeat;FRG domain
GQ03617_J13	pigl	1.0407	PF08264.8;PF09334.6;PF01406.14;PF00133.17	Anticodon-binding domain of tRNA;tRNA synthetases class I (M);tRNA synthetases class I (C) catalytic domain;tRNA synthetases class I (I, L, M and V)
GQ02803_J22	pigl	1.1242	PF00847.15	AP2 domain
MA_84578g0010	piab	1.1242	PF00847.15	AP2 domain
WS0053_F22	pigl	1.8782	PF05634.6	APO RNA-binding
MA_10428447g0010	piab	1.8782	PF05634.6	APO RNA-binding
MA_221777g0010	piab	1.2424	PF04377.10;PF04880.8;PF04376.8;PF03485.11	Arginine-tRNA-protein transferase, C terminus;NUDE protein, C-terminal conserved region;Arginine-tRNA-protein transferase, N terminus;Arginyl tRNA synthetase N terminal domain
WS03224_G19	pigl	1.2424	PF04376.8;PF04880.8;PF08240.7	Arginine-tRNA-protein transferase, N terminus;NUDE protein, C-terminal conserved region;Alcohol dehydrogenase GroES-like domain
GQ03502_O07	pigl	1.6990	PF00733.16;PF13537.1;PF13522.1;PF12481.3;PF00310.16;PF02540.12	Asparagine synthase;Glutamine amidotransferase domain;Glutamine amidotransferase domain;Aluminium induced protein;Glutamine amidotransferases class-II;NAD synthase
GQ0046_K04	pigl	1.8084	PF00004.24	ATPase family associated with various cellular activities (AAA)
MA_10427366g0010	piab	1.8084	PF00004.24	ATPase family associated with various cellular activities (AAA)
GQ03309_C07	pigl	1.9871	PF02991.11;PF04110.8	Autophagy protein Atg8 ubiquitin like;Ubiquitin-like autophagy protein Apg12
MA_6581216g0010	piab	1.9871	PF02991.11;PF04110.8	Autophagy protein Atg8 ubiquitin like;Ubiquitin-like autophagy protein Apg12
GQ03704_K22	pigl	1.1441	PF02309.11	AUX/IAA family
MA_55076g0010	piab	1.1441	PF02309.11	AUX/IAA family
WS0332_G18	pigl	1.2278	PF02519.9	Auxin responsive protein
WS00726_E01	pigl	1.0037	PF02519.9	Auxin responsive protein
MA_8495g0010	piab	1.2278	PF02519.9	Auxin responsive protein
MA_192161g0010	piab	1.0037	PF02519.9	Auxin responsive protein
GQ01308_D09	pigl	1.2008	PF05698.9;PF08585.7	Bacterial trigger factor protein (TF) C-terminus;Domain of unknown function (DUF1767)
MA_10429151g0010	piab	1.2008	PF05698.9;PF10259.4;PF05465.8	Bacterial trigger factor protein (TF) C-terminus;Rogdi leucine zipper containing protein;Halobacterial gas vesicle protein C (GVPC) repeat
WS03410_A17	pigl	1.0271	PF04513.7;PF07888.6;PF01576.14;PF04156.9;PF13851.1;PF12325.3;PF00038.16;PF07926.7;PF05911.6;PF09726.4;PF05008.10;PF00769.14;PF04582.7	Baculovirus polyhedron envelope protein, PEP, C terminus;Calcium binding and coiled-coil domain (CALCOCO1) like;Myosin tail;IncA protein;Growth-arrest specific micro-tubule binding;TATA element modulatory factor 1 TATA binding;Intermediate filament protein;TPR/MLP1/MLP2-like protein;Plant protein of unknown function (DUF869);Transmembrane protein;Vesicle transport v-SNARE protein N-terminus;Ezrin…
GQ02818_G09	pigl	1.2011	PF07413.6	Betaherpesvirus immediate-early glycoprotein UL37
MA_113806g0010	piab	1.2011	PF07413.6	Betaherpesvirus immediate-early glycoprotein UL37
GQ03713_C12	pigl	1.0313	PF03834.9;PF12826.2;PF00633.18;PF00570.18	Binding domain of DNA repair protein Ercc1 (rad10/Swi10);Helix-hairpin-helix motif;Helix-hairpin-helix motif;HRDC domain
WS0313_F11	pigl	1.6634	PF00351.16	Biopterin-dependent aromatic amino acid hydroxylase
MA_8574230g0010	piab	1.6634	PF00351.16	Biopterin-dependent aromatic amino acid hydroxylase
GQ02817_H21	pigl	1.0834	PF03099.14	Biotin/lipoate A/B protein ligase family
MA_10427857g0010	piab	1.0834	PF03099.14	Biotin/lipoate A/B protein ligase family
GQ03231_L06	pigl	1.7612	PF01722.13	BolA-like protein
GQ04013_N16	pigl	1.9609	PF07572.7	Bucentaur or craniofacial development
MA_824803g0010	piab	1.9609	PF07572.7;PF00216.16	Bucentaur or craniofacial development;Bacterial DNA-binding protein
GQ03902_A07	pigl	1.0972	PF03181.10	BURP domain
GQ03708_A10	pigl	1.0054	PF03181.10	BURP domain
MA_9294250g0010	piab	1.0972	PF03181.10	BURP domain
MA_5913418g0010	piab	1.0054	PF03181.10	BURP domain
GQ04009_K21	pigl	1.8443	PF00170.16;PF07716.10;PF08172.7;PF05622.7;PF04977.10;PF03938.9;PF04156.9;PF01166.13;PF09726.4;PF05300.6;PF03131.12	bZIP transcription factor;Basic region leucine zipper;CASP C terminal;HOOK protein;Septum formation initiator;Outer membrane protein (OmpH-like);IncA protein;TSC-22/dip/bun family;Transmembrane protein;Protein of unknown function (DUF737);bZIP Maf transcription factor
MA_41006g0010	piab	1.8443	PF00170.16;PF07716.10;PF05300.6;PF08172.7;PF05622.7;PF04977.10;PF09726.4;PF04156.9;PF03938.9;PF01166.13;PF03131.12	bZIP transcription factor;Basic region leucine zipper;Protein of unknown function (DUF737);CASP C terminal;HOOK protein;Septum formation initiator;Transmembrane protein;IncA protein;Outer membrane protein (OmpH-like);TSC-22/dip/bun family;bZIP Maf transcription factor
GQ03105_K12	pigl	1.1265	PF00585.13;PF14056.1	C-terminal regulatory domain of Threonine dehydratase;Domain of unknown function (DUF4250)
GQ03227_K07	pigl	1.1055	PF00168.25	C2 domain
MA_140058g0010	piab	1.1055	PF00168.25	C2 domain
GQ02816_D14	pigl	1.0905	PF13912.1	C2H2-type zinc finger
GQ03814_O10	pigl	1.0562	PF00307.26;PF03271.12;PF11971.3	Calponin homology (CH) domain;EB1-like C-terminal motif;CAMSAP CH domain
MA_5904g0010	piab	1.0562	PF00307.26;PF03271.12;PF11971.3	Calponin homology (CH) domain;EB1-like C-terminal motif;CAMSAP CH domain
MA_10360330g0010	piab	1.6624	PF02786.12;PF13535.1;PF07478.8;PF00289.17;PF02222.17;PF08443.6;PF02142.17	Carbamoyl-phosphate synthase L chain, ATP binding domain;ATP-grasp domain;D-ala D-ala ligase C-terminus;Carbamoyl-phosphate synthase L chain, N-terminal domain;ATP-grasp domain;RimK-like ATP-grasp domain;MGS-like domain
GQ03601_K22	pigl	1.6624	PF02786.12;PF02142.17;PF13535.1	Carbamoyl-phosphate synthase L chain, ATP binding domain;MGS-like domain;ATP-grasp domain
GQ03222_F24	pigl	1.2205	PF00656.17	Caspase domain
MA_10430708g0010	piab	1.2205	PF00656.17	Caspase domain
GQ04103_N20	pigl	1.0871	PF06203.9	CCT motif
GQ0177_N17	pigl	1.0074	PF06203.9	CCT motif
MA_10435431g0020	piab	1.0074	PF06203.9	CCT motif
GQ03619_J07	pigl	1.1007	PF00150.13	Cellulase (glycosyl hydrolase family 5)
GQ03807_D02	pigl	1.7218	PF00150.13;PF02449.10	Cellulase (glycosyl hydrolase family 5);Beta-galactosidase
MA_321571g0010	piab	1.1007	PF00150.13;PF14200.1	Cellulase (glycosyl hydrolase family 5);Ricin-type beta-trefoil lectin domain-like
MA_38956g0010	piab	1.2298	PF00150.13;PF12876.2	Cellulase (glycosyl hydrolase family 5);Sugar-binding cellulase-like
MA_894609g0010	piab	1.7218	PF00150.13;PF12876.2;PF02449.10	Cellulase (glycosyl hydrolase family 5);Sugar-binding cellulase-like;Beta-galactosidase
GQ03207_P05	pigl	1.2097	PF00166.16	Chaperonin 10 Kd subunit
MA_10429427g0020	piab	1.2097	PF00166.16	Chaperonin 10 Kd subunit
GQ03808_D10	pigl	1.2479	PF00182.14	Chitinase class I
GQ03323_E13	pigl	1.1909	PF00182.14	Chitinase class I
MA_448160g0010	piab	1.2479	PF00182.14	Chitinase class I
MA_44734g0010	piab	1.1909	PF00182.14	Chitinase class I
GQ03414_N02	pigl	1.2711	PF00504.16	Chlorophyll A-B binding protein
MA_118719g0010	piab	1.2711	PF00504.16	Chlorophyll A-B binding protein
GQ03511_A10	pigl	1.0070	PF00504.16;PF06826.7	Chlorophyll A-B binding protein;Predicted Permease Membrane Region
MA_10432488g0010	piab	1.0070	PF00504.16;PF06826.7	Chlorophyll A-B binding protein;Predicted Permease Membrane Region
GQ03709_D11	pigl	1.7245	PF01817.16	Chorismate mutase type II
MA_134613g0010	piab	1.7245	PF01817.16	Chorismate mutase type II
GQ03116_P18	pigl	1.1530	PF02861.15;PF00004.24;PF13191.1;PF13401.1;PF01637.13;PF07728.9;PF13238.1;PF01695.12;PF13207.1;PF13245.1;PF13481.1;PF05729.7;PF13173.1;PF11205.3	Clp amino terminal domain;ATPase family associated with various cellular activities (AAA);AAA ATPase domain;AAA domain;Archaeal ATPase;AAA domain (dynein-related subfamily);AAA domain;IstB-like ATP binding protein;AAA domain;Part of AAA domain;AAA domain;NACHT domain;AAA domain;Protein of unknown function (DUF2987)
GQ03403_E18	pigl	1.1365	PF02361.11	Cobalt transport protein
MA_10426913g0010	piab	1.1365	PF02361.11	Cobalt transport protein
GQ04002_H12	pigl	1.2948	PF00080.15;PF00403.21	Copper/zinc superoxide dismutase (SODC);Heavy-metal-associated domain
MA_10437032g0010	piab	1.2948	PF00080.15;PF00403.21	Copper/zinc superoxide dismutase (SODC);Heavy-metal-associated domain
WS0268_I19	pigl	1.6036	PF00125.19;PF00808.18;PF07524.8	Core histone H2A/H2B/H3/H4;Histone-like transcription factor (CBF/NF-Y) and archaeal histone;Bromodomain associated
GQ03414_B19	pigl	1.1298	PF02672.10;PF03663.9	CP12 domain;Glycosyl hydrolase family 76
MA_524595g0010	piab	1.1298	PF02672.10;PF03663.9	CP12 domain;Glycosyl hydrolase family 76
MA_14389g0010	piab	1.2200	PF00650.15;PF03765.10;PF13716.1;PF05335.8	CRAL/TRIO domain;CRAL/TRIO, N-terminal domain;Divergent CRAL/TRIO domain;Protein of unknown function (DUF745)
GQ02803_J03	pigl	1.0067	PF02845.11	CUE domain
MA_10430751g0010	piab	1.0067	PF02845.11	CUE domain
GQ02817_N11	pigl	1.2128	PF00190.17;PF07883.6;PF03079.9	Cupin;Cupin domain;ARD/ARD' family
MA_5449g0010	piab	1.2128	PF00190.17;PF07883.6;PF03079.9	Cupin;Cupin domain;ARD/ARD' family
MA_42727g0010	piab	1.0795	PF00190.17;PF07883.6;PF05899.7	Cupin;Cupin domain;Protein of unknown function (DUF861)
GQ04006_C09	pigl	1.0795	PF00190.17;PF07883.6;PF05899.7;PF02311.14;PF13464.1	Cupin;Cupin domain;Protein of unknown function (DUF861);AraC-like ligand binding domain;Domain of unknown function (DUF4115)
GQ03609_O13	pigl	1.4692	PF00134.18;PF00382.14	Cyclin, N-terminal domain;Transcription factor TFIIB repeat
GQ03234_N16	pigl	1.0815	PF00031.16	Cystatin domain
MA_10433951g0030	piab	1.0815	PF00031.16;PF13202.1	Cystatin domain;EF hand
GQ03001_J14	pigl	1.0352	PF00188.21	Cysteine-rich secretory protein family
MA_907632g0010	piab	1.0352	PF00188.21	Cysteine-rich secretory protein family
GQ03211_O07	pigl	1.3151	PF01467.21	Cytidylyltransferase
GQ04013_M05	pigl	1.3111	PF00173.23	Cytochrome b5-like Heme/Steroid binding domain
MA_82655g0010	piab	1.3111	PF00173.23	Cytochrome b5-like Heme/Steroid binding domain
GQ03211_G05	pigl	1.3376	PF08802.5;PF00355.21	Cytochrome B6-F complex Fe-S subunit;Rieske [2Fe-2S] domain
MA_18730g0010	piab	1.3101	PF00034.16;PF13442.1	Cytochrome c;Cytochrome C oxidase, cbb3-type, subunit III
GQ03615_E17	pigl	1.3407	PF02297.12	Cytochrome oxidase c subunit VIb
MA_10436112g0020	piab	1.3407	PF02297.12	Cytochrome oxidase c subunit VIb
GQ03123_K22	pigl	1.5093	PF00067.17	Cytochrome P450
GQ01311_K06	pigl	1.4713	PF00067.17	Cytochrome P450
WS00811_K15	pigl	1.3108	PF00067.17	Cytochrome P450
WS0324_C03	pigl	1.1327	PF00067.17	Cytochrome P450
GQ0252_F14	pigl	1.1238	PF00067.17	Cytochrome P450
MA_31668g0010	piab	1.5093	PF00067.17	Cytochrome P450
MA_10428797g0010	piab	1.4713	PF00067.17	Cytochrome P450
MA_10436891g0010	piab	1.3108	PF00067.17	Cytochrome P450
MA_837745g0010	piab	1.1327	PF00067.17	Cytochrome P450
MA_78208g0010	piab	1.1238	PF00067.17	Cytochrome P450
MA_57429g0010	piab	1.1687	PF00270.24	DEAD/DEAH box helicase
GQ03717_O24	pigl	1.0858	PF00270.24;PF13959.1;PF00271.26;PF04851.10;PF13245.1;PF09848.4;PF00580.16;PF13401.1	DEAD/DEAH box helicase;Domain of unknown function (DUF4217);Helicase conserved C-terminal domain;Type III restriction enzyme, res subunit;Part of AAA domain;Uncharacterized conserved protein (DUF2075);UvrD/REP helicase N-terminal domain;AAA domain
GQ04010_D19	pigl	1.1687	PF00270.24;PF00271.26;PF04851.10;PF06862.7	DEAD/DEAH box helicase;Helicase conserved C-terminal domain;Type III restriction enzyme, res subunit;Protein of unknown function (DUF1253)
MA_10317345g0020	piab	1.0858	PF00270.24;PF00271.26;PF04851.10;PF00176.18;PF06460.7	DEAD/DEAH box helicase;Helicase conserved C-terminal domain;Type III restriction enzyme, res subunit;SNF2 family N-terminal domain;Coronavirus NSP13
MA_86965g0010	piab	1.5310	PF00257.14	Dehydrin
MA_10427879g0010	piab	1.3236	PF00257.14	Dehydrin
MA_277039g0010	piab	1.0877	PF00257.14	Dehydrin
GQ03614_C12	pigl	1.2552	PF00257.14;PF11983.3;PF10991.3;PF00561.15	Dehydrin;Domain of unknown function (DUF3484);Protein of unknown function (DUF2815);alpha/beta hydrolase fold
MA_107783g0020	piab	1.2552	PF00257.14;PF11983.3;PF10991.3;PF14195.1	Dehydrin;Domain of unknown function (DUF3484);Protein of unknown function (DUF2815);Domain of unknown function (DUF4316)
GQ04103_G22	pigl	1.0877	PF00257.14;PF01361.16	Dehydrin;Tautomerase enzyme
GQ02820_D20	pigl	1.0103	PF01843.14	DIL domain
GQ04007_I10	pigl	1.6984	PF04042.11	DNA polymerase alpha/epsilon subunit B
MA_14020g0030	piab	1.6984	PF04042.11	DNA polymerase alpha/epsilon subunit B
GQ04011_A09	pigl	1.5226	PF04081.8	DNA polymerase delta, subunit 4
MA_202491g0010	piab	1.5226	PF04081.8	DNA polymerase delta, subunit 4
MA_8214778g0010	piab	1.1507	PF00226.26;PF13459.1;PF13370.1	DnaJ domain;4Fe-4S single cluster domain;4Fe-4S single cluster domain
GQ03403_I15	pigl	1.1507	PF00226.26;PF13459.1;PF13370.1;PF12838.2;PF12797.2;PF00037.22;PF13187.1	DnaJ domain;4Fe-4S single cluster domain;4Fe-4S single cluster domain;4Fe-4S dicluster domain;4Fe-4S binding domain;4Fe-4S binding domain;4Fe-4S dicluster domain
GQ0176_P18	pigl	1.2970	PF00404.13	Dockerin type I repeat
MA_103629g0010	piab	1.2074	PF13962.1	Domain of unknown function
GQ03309_H18	pigl	1.8903	PF10354.4	Domain of unknown function (DUF2431)
MA_118953g0010	piab	1.8903	PF10354.4	Domain of unknown function (DUF2431)
MA_4531g0010	piab	1.3834	PF11834.3;PF07885.11;PF00027.24;PF00520.26	Domain of unknown function (DUF3354);Ion channel;Cyclic nucleotide-binding domain;Ion transport protein
GQ03301_J10	pigl	1.8690	PF11851.3;PF10805.3	Domain of unknown function (DUF3371);Protein of unknown function (DUF2730)
GQ03603_J10	pigl	1.7377	PF11928.3	Domain of unknown function (DUF3446)
MA_449g0010	piab	1.1021	PF11995.3	Domain of unknown function (DUF3490)
GQ03817_J02	pigl	1.1021	PF11995.3;PF04513.7;PF12329.3	Domain of unknown function (DUF3490);Baculovirus polyhedron envelope protein, PEP, C terminus;TATA element modulatory factor 1 DNA binding
MA_774723g0010	piab	1.1252	PF12165.3	Domain of unknown function (DUF3594)
GQ0204_D17	pigl	1.0303	PF12165.3;PF00628.24	Domain of unknown function (DUF3594);PHD-finger
MA_10431642g0010	piab	1.0303	PF12165.3;PF00628.24	Domain of unknown function (DUF3594);PHD-finger
GQ04009_P22	pigl	1.1252	PF12165.3;PF00628.24;PF08271.7;PF11494.3	Domain of unknown function (DUF3594);PHD-finger;TFIIB zinc-binding;Ta0938
MA_91228g0020	piab	1.0300	PF14111.1	Domain of unknown function (DUF4283)
GQ03113_N18	pigl	1.1907	PF01345.13;PF09624.5	Domain of unknown function DUF11;Protein of unknown function (DUF2393)
GQ03113_A04	pigl	1.7337	PF01323.15;PF13192.1	DSBA-like thioredoxin domain;Thioredoxin domain
MA_140645g0020	piab	1.7337	PF01323.15;PF13192.1	DSBA-like thioredoxin domain;Thioredoxin domain
MA_10437134g0010	piab	1.4839	PF08148.7;PF13234.1	DSHCT (NUC185) domain;rRNA-processing arch domain
GQ02821_C12	pigl	1.4839	PF08148.7;PF13234.1;PF02932.11	DSHCT (NUC185) domain;rRNA-processing arch domain;Neurotransmitter-gated ion-channel transmembrane region
GQ03120_C09	pigl	1.6513	PF00782.15	Dual specificity phosphatase, catalytic domain
MA_10428037g0010	piab	1.3970	PF00350.18;PF01926.18	Dynamin family;50S ribosome-binding GTPase
GQ03703_P17	pigl	1.0812	PF00350.18;PF01926.18;PF00009.22;PF13191.1;PF10241.4	Dynamin family;50S ribosome-binding GTPase;Elongation factor Tu GTP binding domain;AAA ATPase domain;Uncharacterized conserved protein
MA_53729g0010	piab	1.0812	PF00350.18;PF08477.8	Dynamin family;Miro-like protein
WS00741_H15	pigl	1.3701	PF14432.1;PF01535.15;PF13812.1;PF13041.1	DYW family of nucleic acid deaminases;PPR repeat;Pentatricopeptide repeat domain;PPR repeat family
MA_220116g0010	piab	1.3701	PF14432.1;PF01535.15;PF13431.1;PF13428.1;PF12854.2	DYW family of nucleic acid deaminases;PPR repeat;Tetratricopeptide repeat;Tetratricopeptide repeat;PPR repeat
MA_56856g0010	piab	1.4213	PF00892.15;PF13536.1	EamA-like transporter family;Multidrug resistance efflux transporter
GQ0014_K16	pigl	1.4213	PF00892.15;PF03151.11;PF05653.9;PF13536.1	EamA-like transporter family;Triose-phosphate Transporter family;Magnesium transporter NIPA;Multidrug resistance efflux transporter
MA_10427126g0010	piab	1.0233	PF00892.15;PF08449.6	EamA-like transporter family;UAA transporter family
MA_8253027g0010	piab	1.5494	PF00736.14	EF-1 guanine nucleotide exchange domain
GQ00411_O06	pigl	1.5494	PF00736.14;PF00043.20;PF09766.4	EF-1 guanine nucleotide exchange domain;Glutathione S-transferase, C-terminal domain;Fms-interacting protein
GQ03213_C07	pigl	1.8131	PF13499.1;PF13405.1;PF00036.27;PF13202.1;PF13833.1	EF-hand domain pair;EF-hand domain;EF hand;EF hand;EF-hand domain pair
MA_45528g0010	piab	1.8131	PF13405.1;PF00036.27;PF13499.1;PF13202.1;PF13833.1	EF-hand domain;EF hand;EF-hand domain pair;EF hand;EF-hand domain pair
GQ03322_J12	pigl	1.4190	PF01012.16	Electron transfer flavoprotein domain
MA_8277171g0010	piab	1.4190	PF01012.16	Electron transfer flavoprotein domain
WS0345_H02	pigl	1.0334	PF00679.19;PF06421.7	Elongation factor G C-terminus;GTP-binding protein LepA C-terminus
MA_10428444g0010	piab	1.0334	PF00679.19;PF06421.7	Elongation factor G C-terminus;GTP-binding protein LepA C-terminus
MA_56364g0010	piab	1.1576	PF03143.12;PF03144.20	Elongation factor Tu C-terminal domain;Elongation factor Tu domain 2
GQ04109_E03	pigl	1.1576	PF03143.12;PF03144.20;PF01784.13	Elongation factor Tu C-terminal domain;Elongation factor Tu domain 2;NIF3 (NGG1p interacting factor 3)
GQ03715_H08	pigl	1.5374	PF03372.18	Endonuclease/Exonuclease/phosphatase family
WS00817_B19	pigl	1.3407	PF00113.17	Enolase, C-terminal TIM barrel domain
GQ02011_F06	pigl	1.2460	PF00113.17;PF03952.11;PF01188.16	Enolase, C-terminal TIM barrel domain;Enolase, N-terminal domain;Mandelate racemase / muconate lactonizing enzyme, C-terminal domain
MA_4982065g0010	piab	1.2460	PF00113.17;PF07476.6;PF13378.1	Enolase, C-terminal TIM barrel domain;Methylaspartate ammonia-lyase C-terminus;Enolase C-terminal domain-like
MA_20392g0010	piab	1.3407	PF03952.11	Enolase, N-terminal domain
GQ01306_E22	pigl	1.0725	PF13561.1	Enoyl-(Acyl carrier protein) reductase
GQ03002_L22	pigl	1.0099	PF13561.1;PF00106.20	Enoyl-(Acyl carrier protein) reductase;short chain dehydrogenase
MA_10435653g0010	piab	1.0099	PF13561.1;PF00106.20	Enoyl-(Acyl carrier protein) reductase;short chain dehydrogenase
WS0086_M12	pigl	1.8291	PF13561.1;PF00106.20;PF08659.5	Enoyl-(Acyl carrier protein) reductase;short chain dehydrogenase;KR domain
WS02621_I06	pigl	1.8710	PF13561.1;PF00106.20;PF08659.5;PF12606.3	Enoyl-(Acyl carrier protein) reductase;short chain dehydrogenase;KR domain;Tumour necrosis factor receptor superfamily member 19
GQ03208_M02	pigl	1.0589	PF00378.15	Enoyl-CoA hydratase/isomerase family
MA_95101g0010	piab	1.0589	PF00378.15	Enoyl-CoA hydratase/isomerase family
MA_10435662g0020	piab	1.4983	PF10183.4	ESSS subunit of NADH:ubiquiNA oxidoreductase (complex I)
GQ04107_P20	pigl	1.4983	PF10183.4;PF12220.3	ESSS subunit of NADH:ubiquiNA oxidoreductase (complex I);U1 small nuclear ribonucleoprotein of 70kDa MW N terminal
GQ0045_A14	pigl	1.0627	PF01896.14	Eukaryotic and archaeal DNA primase small subunit
MA_7952g0010	piab	1.0627	PF01896.14	Eukaryotic and archaeal DNA primase small subunit
MA_492535g0010	piab	1.1590	PF00026.18	Eukaryotic aspartyl protease
WS0071_P18	pigl	1.1590	PF00026.18;PF05744.6	Eukaryotic aspartyl protease;Benyvirus P25/P26 protein
GQ03013_E04	pigl	1.8975	PF08555.5	Eukaryotic family of unknown function (DUF1754)
MA_122418g0010	piab	1.8975	PF08555.5;PF02724.9;PF04698.7	Eukaryotic family of unknown function (DUF1754);CDC45-like protein;Myelin-associated oligodendrocytic basic protein (MOBP)
GQ03815_D19	pigl	1.6104	PF05346.6	Eukaryotic membrane protein family
MA_91432g0010	piab	1.6104	PF05346.6	Eukaryotic membrane protein family
GQ03706_G10	pigl	1.5327	PF05705.9;PF12697.2;PF00326.16;PF01738.13	Eukaryotic protein of unknown function (DUF829);Alpha/beta hydrolase family;Prolyl oligopeptidase family;Dienelactone hydrolase family
MA_9100548g0010	piab	1.5327	PF05705.9;PF00326.16;PF12697.2	Eukaryotic protein of unknown function (DUF829);Prolyl oligopeptidase family;Alpha/beta hydrolase family
GQ0176_O07	pigl	1.7057	PF00194.16	Eukaryotic-type carbonic anhydrase
MA_112685g0010	piab	1.7057	PF00194.16	Eukaryotic-type carbonic anhydrase
WS00728_B07	pigl	1.6712	PF03016.10	Exostosin family
MA_61350g0010	piab	1.6712	PF03016.10	Exostosin family
MA_10430722g0010	piab	1.1886	PF00646.28;PF12937.2	F-box domain;F-box-like
MA_10427099g0010	piab	1.1823	PF12937.2	F-box-like
GQ02906_G10	pigl	1.7216	PF12937.2;PF00646.28	F-box-like;F-box domain
GQ03811_B21	pigl	1.2504	PF03101.10	FAR1 DNA-binding domain
MA_309953g0010	piab	1.0659	PF02469.17;PF04531.8	Fasciclin domain;Bacteriophage holin
MA_10102291g0010	piab	1.3193	PF00487.19	Fatty acid desaturase
GQ03517_O09	pigl	1.3193	PF00487.19;PF11960.3	Fatty acid desaturase;Domain of unknown function (DUF3474)
MA_215550g0010	piab	1.4692	PF07299.6;PF03112.9;PF01153.14	Fibronectin-binding protein (FBP);Uncharacterized protein family (ORF7) DUF;Glypican
GQ03222_O01	pigl	1.0270	PF00254.23	FKBP-type peptidyl-prolyl cis-trans isomerase
MA_10431091g0010	piab	1.0270	PF00254.23	FKBP-type peptidyl-prolyl cis-trans isomerase
MA_30073g0010	piab	1.4444	PF00551.14	Formyl transferase
GQ03908_D21	pigl	1.4444	PF00551.14;PF01842.20	Formyl transferase;ACT domain
GQ03229_I08	pigl	1.1850	PF01491.11;PF02172.11	Frataxin-like domain;KIX domain
GQ03704_N05	pigl	1.5992	PF07899.6	Frigida-like protein
MA_10435809g0010	piab	1.5992	PF07899.6;PF14071.1	Frigida-like protein;Putative coat protein
GQ03105_O12	pigl	1.2392	PF00316.15	Fructose-1-6-bisphosphatase
MA_104409g0010	piab	1.2392	PF00316.15	Fructose-1-6-bisphosphatase
GQ03715_D06	pigl	1.0386	PF00274.14	Fructose-bisphosphate aldolase class-I
MA_10429797g0010	piab	1.0386	PF00274.14	Fructose-bisphosphate aldolase class-I
MA_14860g0030	piab	1.1620	PF14227.1;PF14223.1	gag-polypeptide of LTR copia-type;gag-polypeptide of LTR copia-type
WS03219_E01	pigl	1.1620	PF14227.1;PF14223.1;PF10354.4;PF00098.18	gag-polypeptide of LTR copia-type;gag-polypeptide of LTR copia-type;Domain of unknown function (DUF2431);Zinc knuckle
GQ03406_L21	pigl	1.2533	PF14223.1;PF14227.1;PF14244.1;PF03732.12;PF06312.7	gag-polypeptide of LTR copia-type;gag-polypeptide of LTR copia-type;gag-polypeptide of LTR copia-type;Retrotransposon gag protein;Neurexophilin
WS00728_N02	pigl	1.6071	PF00320.22	GATA zinc finger
MA_10434815g0010	piab	1.6071	PF00320.22	GATA zinc finger
GQ03109_E14	pigl	1.7245	PF10250.4	GDP-fucose protein O-fucosyltransferase
MA_726480g0010	piab	1.7245	PF10250.4	GDP-fucose protein O-fucosyltransferase
WS00742_C15	pigl	1.1038	PF07817.8	GLE1-like protein
MA_153598g0010	piab	1.1038	PF07817.8	GLE1-like protein
GQ03603_I06	pigl	1.2936	PF01182.15	Glucosamine-6-phosphate isomerases/6-phosphogluconolactonase
MA_1999g0010	piab	1.2936	PF01182.15	Glucosamine-6-phosphate isomerases/6-phosphogluconolactonase
GQ03208_M03	pigl	1.0948	PF00745.15;PF09561.5	Glutamyl-tRNAGlu reductase, dimerisation domain;HpaII restriction endonuclease
MA_10430387g0010	piab	1.0948	PF05201.10;PF00745.15;PF01488.15;PF03807.12;PF02254.13;PF00106.20;PF03446.10;PF13241.1;PF08659.5;PF00899.16;PF03435.13;PF02826.14;PF13460.1;PF13738.1;PF01113.15;PF02737.13	Glutamyl-tRNAGlu reductase, N-terminal domain;Glutamyl-tRNAGlu reductase, dimerisation domain;Shikimate / quinate 5-dehydrogenase;NADP oxidoreductase coenzyme F420-dependent;TrkA-N domain;short chain dehydrogenase;NAD binding domain of 6-phosphogluconate dehydrogenase;Putative NAD(P)-binding;KR domain;ThiF family;Saccharopine dehydrogenase;D-isomer specific 2-hydroxyacid dehydrogenase, NAD bindin…
MA_63231g0010	piab	1.6361	PF02800.15;PF00044.19;PF12338.3	Glyceraldehyde 3-phosphate dehydrogenase, C-terminal domain;Glyceraldehyde 3-phosphate dehydrogenase, NAD binding domain;Ribulose-1,5-bisphosphate carboxylase small subunit
GQ04113_E15	pigl	1.6361	PF00044.19;PF02800.15;PF12338.3	Glyceraldehyde 3-phosphate dehydrogenase, NAD binding domain;Glyceraldehyde 3-phosphate dehydrogenase, C-terminal domain;Ribulose-1,5-bisphosphate carboxylase small subunit
MA_10437040g0010	piab	1.4121	PF03009.12	Glycerophosphoryl diester phosphodiesterase family
GQ03916_B22	pigl	1.0948	PF00814.20	Glycoprotease family
MA_252926g0010	piab	1.0948	PF00814.20	Glycoprotease family
GQ0013_N17	pigl	1.2298	PF11790.3	Glycosyl hydrolase catalytic core
GQ03101_L16	pigl	1.1924	PF00332.13;PF07983.8	Glycosyl hydrolases family 17;X8 domain
GQ03711_I16	pigl	1.1846	PF00332.13;PF07983.8	Glycosyl hydrolases family 17;X8 domain
MA_8038g0010	piab	1.1924	PF00332.13;PF07983.8	Glycosyl hydrolases family 17;X8 domain
MA_228746g0010	piab	1.1846	PF00332.13;PF07983.8	Glycosyl hydrolases family 17;X8 domain
MA_8603g0010	piab	1.1266	PF00332.13;PF07983.8	Glycosyl hydrolases family 17;X8 domain
GQ03416_N24	pigl	1.8186	PF00704.23	Glycosyl hydrolases family 18
MA_4827640g0010	piab	1.8186	PF00704.23	Glycosyl hydrolases family 18
MA_10427468g0010	piab	1.1907	PF02836.12	Glycosyl hydrolases family 2, TIM barrel domain
GQ03816_C06	pigl	1.2315	PF00535.21;PF13641.1;PF13506.1	Glycosyl transferase family 2;Glycosyltransferase like family 2;Glycosyl transferase family 21
GQ03109_H19	pigl	1.9913	PF01501.15	Glycosyl transferase family 8
GQ03817_I10	pigl	1.5342	PF01501.15	Glycosyl transferase family 8
GQ0175_I22	pigl	1.1458	PF01501.15	Glycosyl transferase family 8
MA_10435601g0010	piab	1.9913	PF01501.15	Glycosyl transferase family 8
MA_88535g0010	piab	1.5342	PF01501.15	Glycosyl transferase family 8
MA_766299g0010	piab	1.1458	PF01501.15	Glycosyl transferase family 8
WS0015_M14	pigl	1.1108	PF01501.15;PF11051.3	Glycosyl transferase family 8;Mannosyltransferase putative
MA_35705g0010	piab	1.1108	PF01501.15;PF03407.11;PF11051.3	Glycosyl transferase family 8;Nucleotide-diphospho-sugar transferase;Mannosyltransferase putative
GQ02820_A04	pigl	1.2760	PF04101.11;PF00201.13	Glycosyltransferase family 28 C-terminal domain;UDP-glucoronosyl and UDP-glucosyl transferase
MA_96942g0010	piab	1.2315	PF13641.1;PF13632.1;PF13506.1;PF00535.21	Glycosyltransferase like family 2;Glycosyl transferase family group 2;Glycosyl transferase family 21;Glycosyl transferase family 2
WS03218_D16	pigl	1.2526	PF05199.8	GMC oxidoreductase
WS00113_G22	pigl	1.2293	PF05199.8	GMC oxidoreductase
MA_138671g0010	piab	1.2293	PF05199.8	GMC oxidoreductase
MA_15634g0010	piab	1.2526	PF00732.14;PF05199.8;PF01266.19;PF13450.1;PF00070.22;PF07992.9;PF05834.7	GMC oxidoreductase;GMC oxidoreductase;FAD dependent oxidoreductase;NAD(P)-binding Rossmann-like domain;Pyridine nucleotide-disulphide oxidoreductase;Pyridine nucleotide-disulphide oxidoreductase;Lycopene cyclase protein
MA_74264g0020	piab	1.8690	PF13851.1;PF00046.24	Growth-arrest specific micro-tubule binding;Homeobox domain
GQ03708_O10	pigl	1.0752	PF03767.9	HAD superfamily, subfamily IIIB (Acid phosphatase)
MA_131674g0010	piab	1.0752	PF03767.9	HAD superfamily, subfamily IIIB (Acid phosphatase)
MA_15334g0010	piab	1.7008	PF13419.1	Haloacid dehalogenase-like hydrolase
MA_870g0010	piab	1.4630	PF13419.1	Haloacid dehalogenase-like hydrolase
GQ03719_M03	pigl	1.3947	PF13419.1;PF13242.1	Haloacid dehalogenase-like hydrolase;HAD-hyrolase-like
MA_558226g0010	piab	1.3947	PF13419.1;PF13242.1	Haloacid dehalogenase-like hydrolase;HAD-hyrolase-like
GQ04005_C01	pigl	1.4630	PF13419.1;PF13242.1;PF12689.2;PF00702.21;PF03031.13	Haloacid dehalogenase-like hydrolase;HAD-hyrolase-like;Acid Phosphatase;haloacid dehalogenase-like hydrolase;NLI interacting factor-like phosphatase
GQ03805_I15	pigl	1.7008	PF13419.1;PF13242.1;PF00702.21;PF12710.2;PF03031.13;PF13344.1	Haloacid dehalogenase-like hydrolase;HAD-hyrolase-like;haloacid dehalogenase-like hydrolase;haloacid dehalogenase-like hydrolase;NLI interacting factor-like phosphatase;Haloacid dehalogenase-like hydrolase
MA_1897g0010	piab	1.3176	PF13328.1;PF04607.12;PF01966.17	HD domain;Region found in RelA / SpoT proteins;HD domain
GQ03212_N08	pigl	1.3176	PF13328.1;PF04607.12;PF01966.17;PF12169.3;PF01408.17	HD domain;Region found in RelA / SpoT proteins;HD domain;DNA polymerase III subunits gamma and tau domain III;Oxidoreductase family, NAD-binding Rossmann fold
GQ02811_P17	pigl	1.0786	PF12765.2	HEAT repeat associated with sister chromatid cohesion
GQ03223_I10	pigl	1.2371	PF02985.17;PF13646.1;PF00514.18;PF08609.5;PF11698.3;PF09759.4;PF13801.1;PF08064.8;PF12717.2;PF12530.3;PF13513.1	HEAT repeat;HEAT repeats;Armadillo/beta-catenin-like repeat;Nucleotide exchange factor Fes1;V-ATPase subunit H;Spinocerebellar ataxia type 10 protein domain;Heavy-metal resistance;UME (NUC010) domain;non-SMC mitotic condensation complex subunit 1;Protein of unknown function (DUF3730);HEAT-like repeat
MA_12771g0010	piab	1.1093	PF02985.17;PF03810.14;PF13513.1;PF13646.1;PF12755.2	HEAT repeat;Importin-beta N-terminal domain;HEAT-like repeat;HEAT repeats;Vacuolar 14 Fab1-binding region
MA_10428406g0010	piab	1.2371	PF13646.1;PF02985.17;PF00514.18;PF11698.3;PF06128.6;PF08064.8;PF09759.4;PF12717.2;PF13513.1;PF10508.4;PF07571.8	HEAT repeats;HEAT repeat;Armadillo/beta-catenin-like repeat;V-ATPase subunit H;Shigella flexneri OspC protein;UME (NUC010) domain;Spinocerebellar ataxia type 10 protein domain;non-SMC mitotic condensation complex subunit 1;HEAT-like repeat;Proteasome non-ATPase 26S subunit;Protein of unknown function (DUF1546)
GQ02808_B14	pigl	1.5169	PF00403.21	Heavy-metal-associated domain
GQ03212_L06	pigl	1.0234	PF00403.21	Heavy-metal-associated domain
MA_132265g0020	piab	1.5169	PF00403.21	Heavy-metal-associated domain
MA_808345g0010	piab	1.2655	PF00403.21	Heavy-metal-associated domain
MA_10430115g0010	piab	1.0234	PF00403.21	Heavy-metal-associated domain
GQ04008_E15	pigl	1.2655	PF00403.21;PF04016.7	Heavy-metal-associated domain;Domain of unknown function (DUF364)
MA_927203g0010	piab	1.3094	PF00403.21;PF10052.4	Heavy-metal-associated domain;Protein of unknown function (DUF2288)
GQ02804_P14	pigl	1.5051	PF00632.20	HECT-domain (ubiquitin-transferase)
MA_140610g0010	piab	1.5051	PF00632.20	HECT-domain (ubiquitin-transferase)
MA_9061907g0010	piab	1.5236	PF00271.26	Helicase conserved C-terminal domain
GQ02806_P17	pigl	1.5236	PF00271.26;PF00270.24;PF09501.5	Helicase conserved C-terminal domain;DEAD/DEAH box helicase;Probable sporulation protein (Bac_small_yrzI)
MA_10433358g0010	piab	1.2154	PF05297.6;PF03729.8	Herpesvirus latent membrane protein 1 (LMP1);Short repeat of unknown function (DUF308)
GQ03407_B18	pigl	1.9179	PF00850.14	Histone deacetylase domain
MA_10435687g0010	piab	1.9179	PF00850.14	Histone deacetylase domain
GQ03114_A17	pigl	1.3079	PF00808.18	Histone-like transcription factor (CBF/NF-Y) and archaeal histone
MA_152275g0010	piab	1.3079	PF00808.18	Histone-like transcription factor (CBF/NF-Y) and archaeal histone
WS0331_M22	pigl	1.2297	PF00046.24	Homeobox domain
MA_10344604g0010	piab	1.2297	PF00046.24	Homeobox domain
MA_193378g0010	piab	1.2375	PF00570.18	HRDC domain
GQ00412_K16	pigl	1.2375	PF00570.18;PF14138.1	HRDC domain;Cytochrome c oxidase assembly protein COX16
GQ03307_F23	pigl	1.1148	PF00447.12	HSF-type DNA-binding
MA_13910g0010	piab	1.1148	PF00447.12;PF03273.8	HSF-type DNA-binding;Baculovirus gp64 envelope glycoprotein family
GQ0173_K20	pigl	1.0021	PF00368.13	Hydroxymethylglutaryl-coenzyme A reductase
MA_46836g0010	piab	1.0021	PF00368.13;PF14150.1	Hydroxymethylglutaryl-coenzyme A reductase;YesK-like protein
GQ04102_C22	pigl	1.1561	PF01027.15	Inhibitor of apoptosis-promoting Bax1
MA_19660g0010	piab	1.1561	PF01027.15	Inhibitor of apoptosis-promoting Bax1
GQ03229_C20	pigl	1.7304	PF03030.11	Inorganic H+ pyrophosphatase
MA_956078g0010	piab	1.7304	PF03030.11	Inorganic H+ pyrophosphatase
MA_177993g0010	piab	1.1203	PF06140.8	Interferon-induced 6-16 family
MA_79409g0010	piab	1.2602	PF00612.22	IQ calmodulin-binding motif
GQ02801_L23	pigl	1.0319	PF14008.1;PF00149.23;PF12850.2	Iron/zinc purple acid phosphatase-like protein C;Calcineurin-like phosphoesterase;Calcineurin-like phosphoesterase superfamily domain
MA_3509g0010	piab	1.0319	PF14008.1;PF00149.23;PF12850.2	Iron/zinc purple acid phosphatase-like protein C;Calcineurin-like phosphoesterase;Calcineurin-like phosphoesterase superfamily domain
GQ03121_L18	pigl	1.0331	PF00180.15	Isocitrate/isopropylmalate dehydrogenase
MA_119966g0010	piab	1.0331	PF00180.15	Isocitrate/isopropylmalate dehydrogenase
GQ04107_F13	pigl	1.5459	PF01419.12	Jacalin-like lectin domain
MA_6521560g0010	piab	1.5459	PF01419.12	Jacalin-like lectin domain
MA_758606g0010	piab	1.3271	PF01486.12;PF04336.7;PF05840.8;PF00170.16	K-box region;Protein of unknown function, DUF479;Bacteriophage replication gene A protein (GPA);bZIP transcription factor
GQ0011_A21	pigl	1.0479	PF02705.11	K+ potassium transporter
MA_10436401g0020	piab	1.0479	PF02705.11	K+ potassium transporter
GQ0166_A14	pigl	1.0342	PF13964.1;PF00646.28;PF12937.2;PF13418.1;PF07646.10;PF01344.20	Kelch motif;F-box domain;F-box-like;Galactose oxidase, central domain;Kelch motif;Kelch motif
MA_482771g0010	piab	1.0342	PF13964.1;PF13418.1;PF07646.10	Kelch motif;Galactose oxidase, central domain;Kelch motif
MA_88715g0010	piab	1.0490	PF01344.20;PF13964.1;PF00646.28;PF07646.10;PF13415.1;PF12937.2;PF13418.1	Kelch motif;Kelch motif;F-box domain;Kelch motif;Galactose oxidase, central domain;F-box-like;Galactose oxidase, central domain
GQ03220_M02	pigl	1.0490	PF01344.20;PF13964.1;PF13418.1;PF13415.1;PF07646.10;PF13854.1;PF00646.28;PF07893.8	Kelch motif;Kelch motif;Galactose oxidase, central domain;Galactose oxidase, central domain;Kelch motif;Kelch motif;F-box domain;Protein of unknown function (DUF1668)
MA_10436652g0020	piab	1.1433	PF00225.18;PF10481.4	Kinesin motor domain;Cenp-F N-terminal domain
GQ0227_C24	pigl	1.3034	PF00467.24	KOW motif
MA_10134g0010	piab	1.3034	PF00467.24	KOW motif
GQ02818_I13	pigl	1.0910	PF05383.12	La domain
MA_114481g0010	piab	1.0910	PF05383.12	La domain
MA_3844g0010	piab	1.2285	PF05383.12;PF00076.17;PF07145.10;PF13893.1;PF14259.1	La domain;RNA recognition motif. (a.k.a. RRM, RBD, or RNP domain);Ataxin-2 C-terminal region;RNA recognition motif. (a.k.a. RRM, RBD, or RNP domain);RNA recognition motif (a.k.a. RRM, RBD, or RNP domain)
GQ04010_N19	pigl	1.2285	PF05383.12;PF00076.17;PF13893.1;PF14259.1;PF09162.5	La domain;RNA recognition motif. (a.k.a. RRM, RBD, or RNP domain);RNA recognition motif. (a.k.a. RRM, RBD, or RNP domain);RNA recognition motif (a.k.a. RRM, RBD, or RNP domain);Tap, RNA-binding
GQ03314_J08	pigl	1.3636	PF05147.8	Lanthionine synthetase C-like protein
MA_10435498g0010	piab	1.3636	PF05147.8;PF07944.7	Lanthionine synthetase C-like protein;Putative glycosyl hydrolase of unknown function (DUF1680)
GQ01310_P18	pigl	1.1919	PF03168.8	Late embryogenesis abundant protein
GQ02908_F13	pigl	1.1788	PF03168.8	Late embryogenesis abundant protein
MA_83110g0010	piab	1.1919	PF03168.8	Late embryogenesis abundant protein
MA_40361g0020	piab	1.1257	PF02987.11	Late embryogenesis abundant protein
WS0342_O21	pigl	1.0551	PF10714.4	Late embryogenesis abundant protein 18
MA_9798619g0010	piab	1.0551	PF10714.4	Late embryogenesis abundant protein 18
GQ0013_I03	pigl	1.1257	PF02987.11;PF05957.8	Late embryogenesis abundant protein;Bacterial protein of unknown function (DUF883)
MA_549065g0010	piab	1.1788	PF03168.8;PF07092.7	Late embryogenesis abundant protein;Protein of unknown function (DUF1356)
MA_78902g0010	piab	1.7441	PF13516.1	Leucine Rich repeat
GQ01312_I22	pigl	1.1618	PF01462.13	Leucine rich repeat N-terminal domain
MA_14292g0010	piab	1.8300	PF08263.7;PF13855.1;PF12799.2;PF00560.28;PF13516.1;PF13504.1	Leucine rich repeat N-terminal domain;Leucine rich repeat;Leucine Rich repeats (2 copies);Leucine Rich Repeat;Leucine Rich repeat;Leucine rich repeat
MA_12167g0010	piab	1.1165	PF13855.1;PF00560.28;PF12799.2;PF13516.1	Leucine rich repeat;Leucine Rich Repeat;Leucine Rich repeats (2 copies);Leucine Rich repeat
GQ03006_I10	pigl	1.0131	PF00560.28;PF13855.1;PF12799.2;PF13516.1;PF13504.1	Leucine Rich Repeat;Leucine rich repeat;Leucine Rich repeats (2 copies);Leucine Rich repeat;Leucine rich repeat
GQ03220_K24	pigl	1.7441	PF13855.1;PF13516.1;PF12799.2;PF13306.1	Leucine rich repeat;Leucine Rich repeat;Leucine Rich repeats (2 copies);Leucine rich repeats (6 copies)
GQ0256_K23	pigl	1.1142	PF13855.1;PF12799.2;PF13504.1;PF00560.28	Leucine rich repeat;Leucine Rich repeats (2 copies);Leucine rich repeat;Leucine Rich Repeat
GQ03324_N01	pigl	1.8300	PF00560.28;PF12799.2;PF13855.1;PF08263.7;PF13516.1;PF13504.1	Leucine Rich Repeat;Leucine Rich repeats (2 copies);Leucine rich repeat;Leucine rich repeat N-terminal domain;Leucine Rich repeat;Leucine rich repeat
GQ03119_J09	pigl	1.3862	PF13516.1;PF12799.2;PF13855.1;PF00560.28;PF13504.1	Leucine Rich repeat;Leucine Rich repeats (2 copies);Leucine rich repeat;Leucine Rich Repeat;Leucine rich repeat
MA_10431270g0010	piab	1.3862	PF13516.1;PF12799.2;PF13855.1;PF13504.1;PF00560.28	Leucine Rich repeat;Leucine Rich repeats (2 copies);Leucine rich repeat;Leucine rich repeat;Leucine Rich Repeat
MA_5548g0020	piab	1.1142	PF13855.1;PF12799.2;PF13504.1;PF00560.28;PF13516.1	Leucine rich repeat;Leucine Rich repeats (2 copies);Leucine rich repeat;Leucine Rich Repeat;Leucine Rich repeat
MA_6237073g0010	piab	1.5615	PF12799.2	Leucine Rich repeats (2 copies)
MA_10427338g0010	piab	1.0513	PF12799.2;PF08263.7;PF00560.28;PF13855.1;PF13516.1	Leucine Rich repeats (2 copies);Leucine rich repeat N-terminal domain;Leucine Rich Repeat;Leucine rich repeat;Leucine Rich repeat
GQ0134_P19	pigl	1.5615	PF12799.2;PF13855.1;PF00560.28;PF13504.1	Leucine Rich repeats (2 copies);Leucine rich repeat;Leucine Rich Repeat;Leucine rich repeat
GQ03308_B18	pigl	1.1041	PF12799.2;PF00560.28;PF13855.1;PF13504.1	Leucine Rich repeats (2 copies);Leucine Rich Repeat;Leucine rich repeat;Leucine rich repeat
MA_7422687g0010	piab	1.8310	PF12799.2;PF00560.28;PF13504.1;PF13855.1	Leucine Rich repeats (2 copies);Leucine Rich Repeat;Leucine rich repeat;Leucine rich repeat
GQ03915_P12	pigl	1.3184	PF12799.2;PF13516.1;PF00560.28;PF13855.1;PF13504.1	Leucine Rich repeats (2 copies);Leucine Rich repeat;Leucine Rich Repeat;Leucine rich repeat;Leucine rich repeat
WS00720_O19	pigl	1.0513	PF12799.2;PF00560.28;PF13855.1;PF13516.1;PF13504.1	Leucine Rich repeats (2 copies);Leucine Rich Repeat;Leucine rich repeat;Leucine Rich repeat;Leucine rich repeat
MA_18125g0010	piab	1.3184	PF12799.2;PF13855.1;PF00560.28;PF13516.1;PF13504.1	Leucine Rich repeats (2 copies);Leucine rich repeat;Leucine Rich Repeat;Leucine Rich repeat;Leucine rich repeat
GQ03322_I15	pigl	1.6711	PF12799.2;PF13855.1;PF00560.28;PF13504.1;PF00931.17	Leucine Rich repeats (2 copies);Leucine rich repeat;Leucine Rich Repeat;Leucine rich repeat;NB-ARC domain
MA_9010869g0010	piab	1.6711	PF12799.2;PF13855.1;PF00560.28;PF13504.1;PF00931.17;PF13516.1	Leucine Rich repeats (2 copies);Leucine rich repeat;Leucine Rich Repeat;Leucine rich repeat;NB-ARC domain;Leucine Rich repeat
GQ03315_O20	pigl	1.1085	PF12799.2;PF13855.1;PF00240.18;PF00560.28;PF13504.1;PF13516.1;PF11976.3;PF08817.5;PF11470.3;PF13881.1	Leucine Rich repeats (2 copies);Leucine rich repeat;Ubiquitin family;Leucine Rich Repeat;Leucine rich repeat;Leucine Rich repeat;Ubiquitin-2 like Rad60 SUMO-like;WXG100 protein secretion system (Wss), protein YukD;GLUT4 regulating protein TUG;Ubiquitin-2 like Rad60 SUMO-like
GQ03206_N16	pigl	1.2194	PF00538.14	linker histone H1 and H5 family
MA_9984190g0010	piab	1.2194	PF00538.14	linker histone H1 and H5 family
MA_114414g0010	piab	1.9695	PF01764.20;PF11187.3;PF12695.2;PF05057.9;PF12697.2;PF03959.8	Lipase (class 3);Protein of unknown function (DUF2974);Alpha/beta hydrolase family;Putative serine esterase (DUF676);Alpha/beta hydrolase family;Serine hydrolase (FSH1)
GQ03919_P19	pigl	1.9695	PF01764.20;PF11187.3;PF05990.7;PF12697.2	Lipase (class 3);Protein of unknown function (DUF2974);Alpha/beta hydrolase of unknown function (DUF900);Alpha/beta hydrolase family
GQ0206_I20	pigl	1.1308	PF01476.15	LysM domain
GQ03124_E11	pigl	1.1069	PF01476.15	LysM domain
MA_163072g0010	piab	1.1069	PF01476.15	LysM domain
GQ02814_N03	pigl	1.1052	PF01661.16	Macro domain
MA_694407g0010	piab	1.1052	PF01661.16	Macro domain
WS03221_G06	pigl	1.0160	PF07690.11;PF13347.1	Major Facilitator Superfamily;MFS/sugar transport protein
GQ0166_A16	pigl	1.1223	PF07690.11;PF03137.15	Major Facilitator Superfamily;Organic Anion Transporter Polypeptide (OATP) family
MA_5075g0010	piab	1.1223	PF07690.11;PF00083.19	Major Facilitator Superfamily;Sugar (and other) transporter
GQ03207_J07	pigl	1.8759	PF00230.15	Major intrinsic protein
GQ03401_M18	pigl	1.4101	PF00230.15	Major intrinsic protein
MA_10426635g0010	piab	1.8759	PF00230.15	Major intrinsic protein
MA_3650g0010	piab	1.4101	PF00230.15	Major intrinsic protein
GQ03120_O09	pigl	1.8712	PF01554.13	MatE
GQ03236_M14	pigl	1.1946	PF01554.13	MatE
MA_2674g0010	piab	1.8712	PF01554.13	MatE
MA_10426626g0010	piab	1.1946	PF01554.13	MatE
GQ02813_K08	pigl	1.1690	PF03819.12	MazG nucleotide pyrophosphohydrolase domain
MA_91983g0010	piab	1.1690	PF03819.12	MazG nucleotide pyrophosphohydrolase domain
GQ03803_I14	pigl	1.0966	PF13813.1	Membrane bound O-acyl transferase family
MA_10428679g0010	piab	1.0966	PF13813.1	Membrane bound O-acyl transferase family
GQ04003_N20	pigl	1.5433	PF09753.4	Membrane fusion protein Use1
MA_7589091g0010	piab	1.5433	PF09753.4	Membrane fusion protein Use1
GQ02771_B05	pigl	1.2125	PF00753.22	Metallo-beta-lactamase superfamily
MA_10436657g0010	piab	1.2125	PF00753.22	Metallo-beta-lactamase superfamily
GQ0041_D14	pigl	1.4875	PF00557.19	Metallopeptidase family M24
MA_10431735g0020	piab	1.4875	PF00557.19;PF13867.1	Metallopeptidase family M24;Sin3 binding region of histone deacetylase complex subunit SAP30
WS00821_L12	pigl	1.3096	PF13659.1	Methyltransferase domain
GQ0206_D23	pigl	1.1382	PF08241.7;PF13489.1;PF13847.1;PF12847.2;PF02353.15;PF08242.7;PF13649.1;PF13659.1;PF01209.13;PF05891.7;PF03059.11;PF07021.7;PF01728.14;PF13679.1;PF03141.11;PF05175.9	Methyltransferase domain;Methyltransferase domain;Methyltransferase domain;Methyltransferase domain;Mycolic acid cyclopropane synthetase;Methyltransferase domain;Methyltransferase domain;Methyltransferase domain;ubiE/COQ5 methyltransferase family;AdoMet dependent proline di-methyltransferase;Nicotianamine synthase protein;Methionine biosynthesis protein MetW;FtsJ-like methyltransferase;Methyltran…
MA_10433107g0010	piab	1.3096	PF13659.1;PF12847.2;PF13847.1;PF05175.9;PF06325.8;PF08241.7;PF01170.13;PF01135.14;PF13649.1;PF03602.10;PF08704.5;PF04816.7;PF01596.12;PF01209.13;PF08242.7;PF09445.5	Methyltransferase domain;Methyltransferase domain;Methyltransferase domain;Methyltransferase small domain;Ribosomal protein L11 methyltransferase (PrmA);Methyltransferase domain;Putative RNA methylase family UPF0020;Protein-L-isoaspartate(D-aspartate) O-methyltransferase (PCMT);Methyltransferase domain;Conserved hypothetical protein 95;tRNA methyltransferase complex GCD14 subunit;Family of unknow…
MA_10426411g0010	piab	1.1382	PF08241.7;PF13489.1;PF13847.1;PF02353.15;PF12847.2;PF13649.1;PF08242.7;PF13659.1;PF01209.13;PF07021.7;PF01728.14;PF03141.11;PF05175.9;PF03059.11;PF13679.1	Methyltransferase domain;Methyltransferase domain;Methyltransferase domain;Mycolic acid cyclopropane synthetase;Methyltransferase domain;Methyltransferase domain;Methyltransferase domain;Methyltransferase domain;ubiE/COQ5 methyltransferase family;Methionine biosynthesis protein MetW;FtsJ-like methyltransferase;Putative S-adenosyl-L-methionine-dependent methyltransferase;Methyltransferase small do…
GQ02810_G17	pigl	1.5612	PF02854.14	MIF4G domain
MA_207304g0010	piab	1.5612	PF02854.14	MIF4G domain
GQ02804_J22	pigl	1.6674	PF00153.22	Mitochondrial carrier protein
GQ03321_L19	pigl	1.3613	PF00153.22	Mitochondrial carrier protein
GQ00412_O22	pigl	1.2927	PF00153.22	Mitochondrial carrier protein
MA_10305005g0010	piab	1.6674	PF00153.22	Mitochondrial carrier protein
MA_185473g0020	piab	1.3613	PF00153.22	Mitochondrial carrier protein
MA_10432340g0010	piab	1.2927	PF00153.22	Mitochondrial carrier protein
GQ04103_I04	pigl	1.1307	PF06449.6;PF02326.10	Mitochondrial domain of unknown function (DUF1082);Plant ATP synthase F0
MA_10427227g0030	piab	1.1307	PF06449.6;PF02326.10	Mitochondrial domain of unknown function (DUF1082);Plant ATP synthase F0
GQ03113_G09	pigl	1.0076	PF02330.11	Mitochondrial glycoprotein
MA_5294g0010	piab	1.0076	PF02330.11	Mitochondrial glycoprotein
GQ02802_L05	pigl	1.3101	PF08040.6	MNLL subunit
GQ03124_J19	pigl	1.7557	PF04117.7	Mpv17 / PMP22 family
MA_10429757g0020	piab	1.7557	PF04117.7	Mpv17 / PMP22 family
MA_134919g0010	piab	1.5962	PF10109.4	Mu-like prophage FluMu protein gp41
GQ0046_F04	pigl	1.3214	PF10291.4;PF00928.16	Muniscin C-terminal mu homology domain;Adaptor complexes medium subunit family
MA_20544g0010	piab	1.3214	PF10291.4;PF00928.16	Muniscin C-terminal mu homology domain;Adaptor complexes medium subunit family
GQ03308_J03	pigl	1.6757	PF14379.1;PF00249.26	MYB-CC type transfactor, LHEQLE motif;Myb-like DNA-binding domain
MA_118174g0010	piab	1.6757	PF00249.26	Myb-like DNA-binding domain
GQ04010_M10	pigl	1.4531	PF13921.1;PF00249.26	Myb-like DNA-binding domain;Myb-like DNA-binding domain
MA_40826g0010	piab	1.4531	PF00249.26;PF13921.1	Myb-like DNA-binding domain;Myb-like DNA-binding domain
MA_10431881g0010	piab	1.1791	PF13921.1;PF00249.26	Myb-like DNA-binding domain;Myb-like DNA-binding domain
GQ04109_K05	pigl	1.1141	PF00249.26;PF13921.1;PF04813.7	Myb-like DNA-binding domain;Myb-like DNA-binding domain;Hepatocyte nuclear factor 1 (HNF-1), alpha isoform C terminus
MA_89624g0010	piab	1.1141	PF00249.26;PF13921.1;PF04813.7	Myb-like DNA-binding domain;Myb-like DNA-binding domain;Hepatocyte nuclear factor 1 (HNF-1), alpha isoform C terminus
GQ03312_K17	pigl	1.0619	PF02353.15;PF13847.1;PF13489.1;PF08241.7;PF12847.2;PF08242.7;PF05175.9;PF02390.12;PF02527.10;PF05401.6;PF03848.9;PF13649.1;PF07021.7;PF07091.6;PF01135.14;PF02475.11	Mycolic acid cyclopropane synthetase;Methyltransferase domain;Methyltransferase domain;Methyltransferase domain;Methyltransferase domain;Methyltransferase domain;Methyltransferase small domain;Putative methyltransferase;rRNA small subunit methyltransferase G;Nodulation protein S (NodS);Tellurite resistance protein TehB;Methyltransferase domain;Methionine biosynthesis protein MetW;Ribosomal RNA me…
MA_564543g0010	piab	1.0103	PF00063.16;PF13191.1;PF07475.7;PF10876.3	Myosin head (motor domain);AAA ATPase domain;HPr Serine kinase C-terminal domain;Protein of unknown function (DUF2669)
MA_10428343g0010	piab	1.0271	PF01576.14;PF00038.16;PF10224.4;PF07888.6	Myosin tail;Intermediate filament protein;Predicted coiled-coil protein (DUF2205);Calcium binding and coiled-coil domain (CALCOCO1) like
GQ02824_A04	NA	1.9009	NA	NA
GQ02824_A04	NA	1.9009	NA	NA
GQ03202_C09	NA	1.8793	NA	NA
GQ03202_C09	NA	1.8793	NA	NA
GQ02815_M01	NA	1.8597	NA	NA
GQ02815_M01	NA	1.8597	NA	NA
GQ01302_D03	NA	1.7641	NA	NA
GQ01302_D03	NA	1.7641	NA	NA
WS0325_G01	NA	1.7481	NA	NA
WS0325_G01	NA	1.7481	NA	NA
WS0327_B18	NA	1.7378	NA	NA
WS0322_J12	NA	1.6336	NA	NA
WS0322_J12	NA	1.6336	NA	NA
GQ03120_M13	NA	1.6213	NA	NA
GQ03120_M13	NA	1.6213	NA	NA
WS0327_L10	NA	1.5832	NA	NA
WS0327_L10	NA	1.5832	NA	NA
GQ03811_A08	NA	1.5721	NA	NA
GQ03811_A08	NA	1.5721	NA	NA
WS00724_A09	NA	1.5319	NA	NA
GQ03719_O20	NA	1.5310	NA	NA
GQ03719_O20	NA	1.5310	NA	NA
GQ03215_H11	NA	1.4960	NA	NA
GQ03215_H11	NA	1.4960	NA	NA
WS0087_C14	NA	1.4121	NA	NA
WS0087_C14	NA	1.4121	NA	NA
GQ03514_G03	NA	1.4019	NA	NA
GQ03514_G03	NA	1.4019	NA	NA
GQ03611_M21	NA	1.3977	NA	NA
GQ03611_M21	NA	1.3977	NA	NA
GQ03116_K15	NA	1.3970	NA	NA
GQ03116_K15	NA	1.3970	NA	NA
GQ01306_I10	NA	1.3941	NA	NA
GQ01306_I10	NA	1.3941	NA	NA
GQ03516_D10	NA	1.3894	NA	NA
GQ03516_D10	NA	1.3894	NA	NA
WS0325_A12	NA	1.3858	NA	NA
GQ03417_C09	NA	1.3568	NA	NA
GQ03417_C09	NA	1.3568	NA	NA
WS03217_N02	NA	1.3458	NA	NA
WS03217_N02	NA	1.3458	NA	NA
GQ04107_E18	NA	1.3226	NA	NA
GQ04107_E18	NA	1.3226	NA	NA
GQ03906_P21	NA	1.3094	NA	NA
GQ03906_P21	NA	1.3094	NA	NA
GQ03223_E17	NA	1.2942	NA	NA
GQ03223_E17	NA	1.2942	NA	NA
GQ04010_C17	NA	1.2760	NA	NA
GQ04010_C17	NA	1.2760	NA	NA
GQ0193_O07	NA	1.2732	NA	NA
GQ0193_O07	NA	1.2732	NA	NA
GQ02815_D18	NA	1.2650	NA	NA
GQ02815_D18	NA	1.2650	NA	NA
GQ03514_H06	NA	1.2543	NA	NA
GQ03514_H06	NA	1.2543	NA	NA
GQ03218_E12	NA	1.2463	NA	NA
GQ03218_E12	NA	1.2463	NA	NA
GQ0025_D08	NA	1.2257	NA	NA
WS03221_A10	NA	1.2032	NA	NA
WS03221_A10	NA	1.2032	NA	NA
GQ03702_N07	NA	1.2000	NA	NA
GQ03308_B14	NA	1.1886	NA	NA
GQ03308_B14	NA	1.1886	NA	NA
WS0329_P10	NA	1.1865	NA	NA
WS0329_P10	NA	1.1865	NA	NA
WS0076_E23	NA	1.1826	NA	NA
GQ03704_D20	NA	1.1823	NA	NA
GQ0253_E16	NA	1.1791	NA	NA
GQ0253_E16	NA	1.1791	NA	NA
GQ03614_M22	NA	1.1762	NA	NA
GQ03614_M22	NA	1.1762	NA	NA
GQ04106_H13	NA	1.1442	NA	NA
GQ04106_H13	NA	1.1442	NA	NA
GQ03601_L08	NA	1.1434	NA	NA
GQ03601_L08	NA	1.1434	NA	NA
GQ03106_K20	NA	1.1433	NA	NA
GQ03106_K20	NA	1.1433	NA	NA
GQ03123_L15	NA	1.1202	NA	NA
GQ03123_L15	NA	1.1202	NA	NA
GQ03409_J23	NA	1.1093	NA	NA
GQ03409_J23	NA	1.1093	NA	NA
GQ04009_I05	NA	1.0966	NA	NA
GQ04009_I05	NA	1.0966	NA	NA
GQ03239_E15	NA	1.0951	NA	NA
GQ03239_E15	NA	1.0951	NA	NA
WS03410_G07	NA	1.0825	NA	NA
WS03410_G07	NA	1.0825	NA	NA
GQ03124_K22	NA	1.0824	NA	NA
GQ03124_K22	NA	1.0824	NA	NA
GQ02813_K05	NA	1.0796	NA	NA
GQ02813_K05	NA	1.0796	NA	NA
GQ03806_I24	NA	1.0793	NA	NA
GQ03806_I24	NA	1.0793	NA	NA
WS0328_M14	NA	1.0757	NA	NA
WS0328_M14	NA	1.0757	NA	NA
GQ0226_C13	NA	1.0659	NA	NA
GQ0035_C08	NA	1.0643	NA	NA
GQ0035_C08	NA	1.0643	NA	NA
WS00727_E11	NA	1.0615	NA	NA
WS00727_E11	NA	1.0615	NA	NA
WS00838_C23	NA	1.0341	NA	NA
WS00838_C23	NA	1.0341	NA	NA
WS03223_B21	NA	1.0337	NA	NA
WS03223_B21	NA	1.0337	NA	NA
GQ03002_I09	NA	1.0300	NA	NA
GQ03002_I09	NA	1.0300	NA	NA
GQ0069_P06	NA	1.0278	NA	NA
GQ0069_P06	NA	1.0278	NA	NA
MA_10067934g0010	piab	1.9009	NA	NA
MA_170097g0010	piab	1.8793	NA	NA
MA_98284g0010	piab	1.8597	NA	NA
MA_56595g0010	piab	1.8046	NA	NA
MA_10436087g0020	piab	1.7481	NA	NA
MA_944506g0010	piab	1.7380	NA	NA
MA_163906g0010	piab	1.7378	NA	NA
MA_61002g0010	piab	1.7377	NA	NA
MA_10431612g0010	piab	1.7216	NA	NA
MA_808776g0010	piab	1.6990	NA	NA
MA_9726783g0010	piab	1.6513	NA	NA
MA_19152g0010	piab	1.6213	NA	NA
MA_8045497g0020	piab	1.6036	NA	NA
MA_9091721g0010	piab	1.5832	NA	NA
MA_605391g0010	piab	1.5374	NA	NA
MA_9087100g0010	piab	1.5319	NA	NA
MA_10429085g0010	piab	1.5122	NA	NA
MA_10431462g0010	piab	1.4960	NA	NA
MA_66419g0010	piab	1.4752	NA	NA
MA_10074g0010	piab	1.4300	NA	NA
MA_7947g0010	piab	1.3941	NA	NA
MA_10135775g0010	piab	1.3894	NA	NA
MA_9546490g0010	piab	1.3858	NA	NA
MA_138208g0010	piab	1.3568	NA	NA
MA_67699g0010	piab	1.3458	NA	NA
MA_4699696g0010	piab	1.3226	NA	NA
MA_585145g0010	piab	1.2970	NA	NA
MA_26026g0010	piab	1.2942	NA	NA
MA_37355g0010	piab	1.2933	NA	NA
MA_10427017g0010	piab	1.2760	NA	NA
MA_9632983g0010	piab	1.2760	NA	NA
MA_8964699g0010	piab	1.2740	NA	NA
MA_5000452g0010	piab	1.2732	NA	NA
MA_29904g0010	piab	1.2543	NA	NA
MA_72170g0010	piab	1.2533	NA	NA
MA_899469g0010	piab	1.2504	NA	NA
MA_825689g0010	piab	1.2032	NA	NA
MA_5975797g0010	piab	1.1875	NA	NA
MA_436687g0010	piab	1.1865	NA	NA
MA_10427946g0010	piab	1.1850	NA	NA
MA_8983981g0010	piab	1.1826	NA	NA
MA_60060g0010	piab	1.1762	NA	NA
MA_10252312g0010	piab	1.1649	NA	NA
MA_20672g0010	piab	1.1618	NA	NA
MA_474456g0010	piab	1.1442	NA	NA
MA_10275802g0010	piab	1.1389	NA	NA
MA_12503g0010	piab	1.1385	NA	NA
MA_42487g0010	piab	1.1308	NA	NA
MA_10404663g0010	piab	1.1202	NA	NA
MA_60133g0010	piab	1.0966	NA	NA
MA_26311g0010	piab	1.0951	NA	NA
MA_107283g0010	piab	1.0905	NA	NA
MA_171177g0010	piab	1.0825	NA	NA
MA_15149g0010	piab	1.0824	NA	NA
MA_98338g0020	piab	1.0796	NA	NA
MA_10434778g0020	piab	1.0786	NA	NA
MA_43942g0010	piab	1.0689	NA	NA
MA_254355g0010	piab	1.0643	NA	NA
MA_54449g0010	piab	1.0619	NA	NA
MA_6891g0010	piab	1.0350	NA	NA
MA_10429053g0030	piab	1.0341	NA	NA
MA_184872g0010	piab	1.0338	NA	NA
MA_122405g0010	piab	1.0337	NA	NA
MA_10131732g0010	piab	1.0313	NA	NA
MA_7947g0020	piab	1.0278	NA	NA
MA_4039058g0010	piab	1.0089	NA	NA
GQ04006_J08	pigl	1.3532	PF01370.16;PF01073.14;PF07993.7;PF13460.1;PF05368.8;PF02719.10;PF08659.5;PF00106.20	NAD dependent epimerase/dehydratase family;3-beta hydroxysteroid dehydrogenase/isomerase family;Male sterility protein;NADH(P)-binding;NmrA-like family;Polysaccharide biosynthesis protein;KR domain;short chain dehydrogenase
MA_10427905g0010	piab	1.3532	PF01370.16;PF01073.14;PF13460.1;PF02719.10;PF00106.20;PF05368.8;PF07993.7;PF08659.5;PF04321.12	NAD dependent epimerase/dehydratase family;3-beta hydroxysteroid dehydrogenase/isomerase family;NADH(P)-binding;Polysaccharide biosynthesis protein;short chain dehydrogenase;NmrA-like family;Male sterility protein;KR domain;RmlD substrate binding domain
GQ03309_K20	pigl	1.0042	PF05071.11	NADH ubiquiNA oxidoreductase subunit NDUFA12
MA_10434929g0010	piab	1.0042	PF05071.11	NADH ubiquiNA oxidoreductase subunit NDUFA12
MA_10436813g0010	piab	1.1110	PF13460.1	NADH(P)-binding
GQ03104_J17	pigl	1.1110	PF13460.1;PF01073.14;PF01370.16;PF00106.20;PF05368.8;PF08659.5;PF02254.13;PF01118.19;PF02719.10	NADH(P)-binding;3-beta hydroxysteroid dehydrogenase/isomerase family;NAD dependent epimerase/dehydratase family;short chain dehydrogenase;NmrA-like family;KR domain;TrkA-N domain;Semialdehyde dehydrogenase, NAD binding domain;Polysaccharide biosynthesis protein
GQ03605_L14	pigl	1.6037	PF01566.13	Natural resistance-associated macrophage protein
MA_9182156g0010	piab	1.6037	PF01566.13	Natural resistance-associated macrophage protein
MA_9444543g0010	piab	1.1041	PF00931.17;PF09613.5	NB-ARC domain;Bacterial type III secretion protein (HrpB1_HrpK)
GQ03314_P01	pigl	1.8310	PF00931.17;PF13855.1;PF12799.2;PF00560.28;PF13504.1	NB-ARC domain;Leucine rich repeat;Leucine Rich repeats (2 copies);Leucine Rich Repeat;Leucine rich repeat
MA_124056g0010	piab	1.3462	PF05368.8;PF13460.1;PF01370.16;PF01073.14;PF08659.5;PF00106.20;PF03807.12;PF01118.19;PF02254.13	NmrA-like family;NADH(P)-binding;NAD dependent epimerase/dehydratase family;3-beta hydroxysteroid dehydrogenase/isomerase family;KR domain;short chain dehydrogenase;NADP oxidoreductase coenzyme F420-dependent;Semialdehyde dehydrogenase, NAD binding domain;TrkA-N domain
GQ03216_C14	pigl	1.3462	PF05368.8;PF13460.1;PF01370.16;PF08659.5;PF01073.14;PF00106.20;PF03807.12;PF02254.13;PF01118.19	NmrA-like family;NADH(P)-binding;NAD dependent epimerase/dehydratase family;KR domain;3-beta hydroxysteroid dehydrogenase/isomerase family;short chain dehydrogenase;NADP oxidoreductase coenzyme F420-dependent;TrkA-N domain;Semialdehyde dehydrogenase, NAD binding domain
MA_10432157g0010	piab	1.0160	PF06813.8;PF07690.11;PF01154.12;PF05616.8	Nodulin-like;Major Facilitator Superfamily;Hydroxymethylglutaryl-coenzyme A synthase N terminal;Neisseria meningitidis TspB protein
MA_45208g0010	piab	1.1565	PF03000.9;PF00651.26	NPH3 family;BTB/POZ domain
WS0021_A08	pigl	1.1565	PF03000.9;PF09744.4	NPH3 family;JNK_SAPK-associated protein-1
GQ03904_P15	pigl	1.3236	PF10500.4	Nuclear RNA-splicing-associated protein
MA_15773g0010	piab	1.3566	PF02136.15;PF00076.17;PF14259.1	Nuclear transport factor 2 (NTF2) domain;RNA recognition motif. (a.k.a. RRM, RBD, or RNP domain);RNA recognition motif (a.k.a. RRM, RBD, or RNP domain)
GQ03212_P02	pigl	1.0259	PF00483.18	Nucleotidyl transferase
MA_10436172g0010	piab	1.0259	PF00483.18	Nucleotidyl transferase
MA_106343g0010	piab	1.1695	PF00483.18;PF00132.19;PF12804.2;PF02348.14	Nucleotidyl transferase;Bacterial transferase hexapeptide (six repeats);MobA-like NTP transferase domain;Cytidylyltransferase
GQ02016_G09	pigl	1.1695	PF00483.18;PF12804.2;PF00132.19;PF02348.14;PF01128.14	Nucleotidyl transferase;MobA-like NTP transferase domain;Bacterial transferase hexapeptide (six repeats);Cytidylyltransferase;Uncharacterized protein family UPF0007
MA_66453g0010	piab	1.2969	PF03800.9;PF13166.1;PF00038.16;PF12329.3;PF07106.8;PF13094.1;PF08614.6;PF01920.15;PF02403.17;PF05266.9;PF04156.9;PF11180.3;PF11559.3;PF08295.7;PF09304.5;PF10481.4;PF11932.3;PF03938.9;PF05478.6;PF07889.7;PF08647.6	Nuf2 family;AAA domain;Intermediate filament protein;TATA element modulatory factor 1 DNA binding;Tat binding protein 1(TBP-1)-interacting protein (TBPIP);CENP-A-nucleosome distal (CAD) centromere subunit;Autophagy protein 16 (ATG16);Prefoldin subunit;Seryl-tRNA synthetase N-terminal domain;Protein of unknown function (DUF724);IncA protein;Protein of unknown function (DUF2968);Afadin- and alpha -…
GQ01306_J21	pigl	1.2969	PF03800.9;PF00038.16;PF01920.15;PF12329.3;PF03961.8;PF13094.1;PF04977.10;PF08295.7;PF04582.7	Nuf2 family;Intermediate filament protein;Prefoldin subunit;TATA element modulatory factor 1 DNA binding;Protein of unknown function (DUF342);CENP-A-nucleosome distal (CAD) centromere subunit;Septum formation initiator;Sin3 family co-repressor;Reovirus sigma C capsid protein
GQ03819_P06	pigl	1.5962	PF12185.3	Nup358/RanBP2 E3 ligase domain
GQ0067_A20	pigl	1.3009	PF01936.13	NYN domain
MA_24887g0010	piab	1.3009	PF01936.13	NYN domain
GQ00412_H10	pigl	1.4263	PF02410.10	Oligomerisation domain
MA_9138447g0010	piab	1.4263	PF02410.10	Oligomerisation domain
MA_110581g0010	piab	1.3413	PF03169.10	OPT oligopeptide transporter protein
WS0349_O01	pigl	1.3413	PF03169.10;PF03494.8	OPT oligopeptide transporter protein;Beta-amyloid peptide (beta-APP)
GQ03309_B17	pigl	1.7980	PF02338.14;PF10275.4	OTU-like cysteine protease;Peptidase C65 Otubain
MA_10433715g0010	piab	1.7980	PF02338.14;PF10275.4	OTU-like cysteine protease;Peptidase C65 Otubain
GQ03701_E20	pigl	1.9746	PF01408.17	Oxidoreductase family, NAD-binding Rossmann fold
MA_15190g0010	piab	1.9746	PF01408.17	Oxidoreductase family, NAD-binding Rossmann fold
WS0338_E02	pigl	1.5702	PF13555.1;PF13476.1;PF13304.1;PF03193.11;PF10662.4;PF03205.9	P-loop containing region of AAA domain;AAA domain;AAA domain;Protein of unknown function, DUF258;Ethanolamine utilisation - propanediol utilisation;Molybdopterin guanine dinucleotide synthesis protein B
MA_8908766g0010	piab	1.5321	PF02225.17	PA domain
GQ03815_A04	pigl	1.5471	PF01569.16	PAP2 superfamily
MA_10113039g0010	piab	1.5471	PF01569.16	PAP2 superfamily
MA_10427476g0010	piab	1.5424	PF04795.7;PF04438.11	PAPA-1-like conserved region;HIT zinc finger
GQ03320_K16	pigl	1.5424	PF04795.7;PF04438.11;PF02029.10;PF04156.9	PAPA-1-like conserved region;HIT zinc finger;Caldesmon;IncA protein
MA_170547g0010	piab	1.5721	PF00544.14;PF13229.1;PF03510.9	Pectate lyase;Right handed beta helix region;2C endopeptidase (C24) cysteine protease family
GQ04010_I15	pigl	1.8400	PF01095.14;PF04043.10	Pectinesterase;Plant invertase/pectin methylesterase inhibitor
MA_10377619g0010	piab	1.8400	PF01095.14;PF04043.10	Pectinesterase;Plant invertase/pectin methylesterase inhibitor
GQ03108_N17	pigl	1.0591	PF13812.1;PF13041.1;PF01535.15;PF12854.2;PF00637.15	Pentatricopeptide repeat domain;PPR repeat family;PPR repeat;PPR repeat;Region in Clathrin and VPS
MA_186059g0010	piab	1.0591	PF13812.1;PF13041.1;PF01535.15;PF12854.2;PF00637.15	Pentatricopeptide repeat domain;PPR repeat family;PPR repeat;PPR repeat;Region in Clathrin and VPS
GQ03214_B13	pigl	1.1389	PF01650.13	Peptidase C13 family
GQ03811_O12	pigl	1.7910	PF00141.18	Peroxidase
WS00752_B05	pigl	1.0878	PF00141.18	Peroxidase
MA_9873048g0010	piab	1.7910	PF00141.18	Peroxidase
MA_10434028g0020	piab	1.0878	PF00141.18	Peroxidase
GQ04008_F18	pigl	1.5141	PF00294.19	pfkB family carbohydrate kinase
MA_10430836g0020	piab	1.5141	PF00294.19	pfkB family carbohydrate kinase
GQ03610_B11	pigl	1.2801	PF14299.1	Phloem protein 2
MA_46325g0010	piab	1.2801	PF14299.1;PF12937.2	Phloem protein 2;F-box-like
GQ0012_G19	pigl	1.0289	PF04674.7	Phosphate-induced protein 1 conserved region
MA_478095g0010	piab	1.0289	PF04674.7	Phosphate-induced protein 1 conserved region
WS0313_O13	pigl	1.2740	PF01161.15	Phosphatidylethanolamine-binding protein
GQ04105_C10	pigl	1.1854	PF00068.14	Phospholipase A2
MA_10222942g0010	piab	1.1854	PF00068.14	Phospholipase A2
MA_842948g0010	piab	1.5870	PF04191.8;PF04140.9;PF10003.4	Phospholipid methyltransferase;Isoprenylcysteine carboxyl methyltransferase (ICMT) family;Integral membrane protein (DUF2244)
GQ03901_G16	pigl	1.5870	PF04191.8;PF04140.9;PF06966.7	Phospholipid methyltransferase;Isoprenylcysteine carboxyl methyltransferase (ICMT) family;Protein of unknown function (DUF1295)
GQ0259_M14	pigl	1.0489	PF00550.20	Phosphopantetheine attachment site
MA_10429573g0020	piab	1.0489	PF00550.20	Phosphopantetheine attachment site
GQ0015_G22	pigl	1.2954	PF01636.18	Phosphotransferase enzyme family
MA_10428233g0010	piab	1.2954	PF01636.18	Phosphotransferase enzyme family
GQ03312_H21	pigl	1.2939	PF00223.14	Photosystem I psaA/psaB protein
MA_103963g0010	piab	1.2939	PF00223.14	Photosystem I psaA/psaB protein
GQ02811_B06	pigl	1.4300	PF00794.13	PI3-kinase family, ras-binding domain
GQ03319_F13	pigl	1.1492	PF11955.3	Plant organelle RNA recognition domain
MA_10431136g0030	piab	1.1492	PF11955.3	Plant organelle RNA recognition domain
MA_7593747g0010	piab	1.3859	PF02068.11;PF01439.13	Plant PEC family metallothionein;Metallothionein
GQ02510_E13	pigl	1.3859	PF02068.11;PF01439.13;PF00131.15	Plant PEC family metallothionein;Metallothionein;Metallothionein
GQ0184_C03	pigl	1.3395	PF03140.10	Plant protein of unknown function
MA_10428282g0010	piab	1.3395	PF03140.10	Plant protein of unknown function
MA_183353g0010	piab	1.1553	PF06552.7	Plant specific mitochondrial import receptor subunit TOM20
GQ0061_A08	pigl	1.1553	PF06552.7;PF13414.1;PF13431.1;PF13424.1;PF00515.23;PF13432.1;PF07719.12;PF13428.1	Plant specific mitochondrial import receptor subunit TOM20;TPR repeat;Tetratricopeptide repeat;Tetratricopeptide repeat;Tetratricopeptide repeat;Tetratricopeptide repeat;Tetratricopeptide repeat;Tetratricopeptide repeat
MA_18667g0010	piab	1.5515	PF02298.12	Plastocyanin-like domain
GQ01310_A12	pigl	1.5515	PF02298.12;PF05710.7;PF06525.6	Plastocyanin-like domain;Coiled coil;Sulfocyanin (SoxE)
WS03223_G11	pigl	1.8027	PF01357.16	Pollen allergen
MA_10431855g0010	piab	1.0520	PF01357.16	Pollen allergen
WS0327_O23	pigl	1.4609	PF01357.16;PF03330.13	Pollen allergen;Rare lipoprotein A (RlpA)-like double-psi beta-barrel
GQ0197_O05	pigl	1.0520	PF01357.16;PF03330.13	Pollen allergen;Rare lipoprotein A (RlpA)-like double-psi beta-barrel
MA_227582g0010	piab	1.4609	PF01357.16;PF03330.13	Pollen allergen;Rare lipoprotein A (RlpA)-like double-psi beta-barrel
MA_45587g0020	piab	1.3774	PF01357.16;PF03330.13	Pollen allergen;Rare lipoprotein A (RlpA)-like double-psi beta-barrel
MA_10425823g0010	piab	1.1147	PF01357.16;PF03330.13	Pollen allergen;Rare lipoprotein A (RlpA)-like double-psi beta-barrel
GQ04007_P08	pigl	1.7267	PF00348.12	Polyprenyl synthetase
GQ04107_J11	pigl	1.6932	PF00348.12	Polyprenyl synthetase
MA_895626g0010	piab	1.7267	PF00348.12	Polyprenyl synthetase
MA_17853g0010	piab	1.6932	PF00348.12;PF07307.6	Polyprenyl synthetase;Heptaprenyl diphosphate synthase (HEPPP synthase) subunit 1
GQ03204_F21	pigl	1.6274	PF01379.15;PF03900.10	Porphobilinogen deaminase, dipyromethane cofactor binding domain;Porphobilinogen deaminase, C-terminal domain
MA_10437242g0030	piab	1.6274	PF01379.15;PF03900.10	Porphobilinogen deaminase, dipyromethane cofactor binding domain;Porphobilinogen deaminase, C-terminal domain
GQ02016_M09	pigl	1.3596	PF00854.16	POT family
MA_985g0020	piab	1.3596	PF00854.16	POT family
GQ03310_B11	pigl	1.3211	PF00854.16;PF07690.11	POT family;Major Facilitator Superfamily
MA_4273216g0010	piab	1.3211	PF00854.16;PF10777.4;PF14012.1	POT family;sigma70 family sigma factor YlaC;Protein of unknown function (DUF4229)
GQ02805_N23	pigl	1.1585	PF13041.1;PF13812.1;PF01535.15;PF12854.2;PF00637.15;PF06239.6	PPR repeat family;Pentatricopeptide repeat domain;PPR repeat;PPR repeat;Region in Clathrin and VPS;Evolutionarily conserved signalling intermediate in Toll pathway
MA_10436335g0010	piab	1.0224	PF13041.1;PF01535.15;PF13812.1;PF12854.2;PF03704.12;PF08242.7;PF08606.6;PF03750.8;PF06239.6	PPR repeat family;PPR repeat;Pentatricopeptide repeat domain;PPR repeat;Bacterial transcriptional activator domain;Methyltransferase domain;Prp19/Pso4-like;Protein of unknown function (DUF310);Evolutionarily conserved signalling intermediate in Toll pathway
WS03215_E14	pigl	1.0458	PF13041.1;PF01535.15;PF13812.1;PF12854.2;PF08200.6;PF13428.1;PF06239.6	PPR repeat family;PPR repeat;Pentatricopeptide repeat domain;PPR repeat;Bacteriophage 1.1 Protein;Tetratricopeptide repeat;Evolutionarily conserved signalling intermediate in Toll pathway
MA_12518g0010	piab	1.1585	PF13041.1;PF01535.15;PF13812.1;PF12854.2;PF00637.15;PF06239.6;PF11013.3	PPR repeat family;PPR repeat;Pentatricopeptide repeat domain;PPR repeat;Region in Clathrin and VPS;Evolutionarily conserved signalling intermediate in Toll pathway;Protein of unknown function (DUF2851)
WS0087_M11	pigl	1.2264	PF13041.1;PF12854.2;PF01535.15;PF13812.1	PPR repeat family;PPR repeat;PPR repeat;Pentatricopeptide repeat domain
MA_10430342g0020	piab	1.5129	PF13041.1;PF12854.2;PF01535.15;PF13812.1;PF12895.2;PF08542.6	PPR repeat family;PPR repeat;PPR repeat;Pentatricopeptide repeat domain;Anaphase-promoting complex, cyclosome, subunit 3;Replication factor C C-terminal domain
MA_6509g0020	piab	1.1241	PF13041.1;PF12854.2;PF01535.15;PF13812.1;PF12895.2;PF13428.1;PF10275.4	PPR repeat family;PPR repeat;PPR repeat;Pentatricopeptide repeat domain;Anaphase-promoting complex, cyclosome, subunit 3;Tetratricopeptide repeat;Peptidase C65 Otubain
GQ03204_D13	pigl	1.1241	PF13041.1;PF01535.15;PF12854.2;PF13812.1;PF12895.2;PF13428.1;PF13432.1;PF09235.5	PPR repeat family;PPR repeat;PPR repeat;Pentatricopeptide repeat domain;Anaphase-promoting complex, cyclosome, subunit 3;Tetratricopeptide repeat;Tetratricopeptide repeat;Ste50p, sterile alpha motif
MA_275584g0010	piab	1.0143	PF13041.1;PF12854.2;PF01535.15;PF13812.1;PF10037.4;PF13428.1;PF08542.6;PF13424.1;PF06239.6;PF13374.1;PF13176.1;PF13432.1;PF00637.15;PF08579.6;PF08967.5;PF05853.7;PF12000.3;PF02026.11;PF07719.12;PF00317.16;PF12921.2;PF11848.3;PF00531.17;PF10963.3	PPR repeat family;PPR repeat;PPR repeat;Pentatricopeptide repeat domain;Mitochondrial 28S ribosomal protein S27;Tetratricopeptide repeat;Replication factor C C-terminal domain;Tetratricopeptide repeat;Evolutionarily conserved signalling intermediate in Toll pathway;Tetratricopeptide repeat;Tetratricopeptide repeat;Tetratricopeptide repeat;Region in Clathrin and VPS;Mitochondrial ribonuclease P su…
MA_10217960g0010	piab	1.2264	PF13041.1;PF12854.2;PF01535.15;PF13812.1;PF00637.15;PF10366.4;PF09106.6;PF06239.6;PF02134.16;PF10037.4;PF08542.6;PF13428.1;PF10602.4;PF13176.1;PF12921.2;PF07899.6;PF05741.8;PF13424.1;PF03685.8;PF09642.5;PF03909.12;PF02964.11	PPR repeat family;PPR repeat;PPR repeat;Pentatricopeptide repeat domain;Region in Clathrin and VPS;Vacuolar sorting protein 39 domain 1;Elongation factor SelB, winged helix;Evolutionarily conserved signalling intermediate in Toll pathway;Repeat in ubiquitin-activating (UBA) protein;Mitochondrial 28S ribosomal protein S27;Replication factor C C-terminal domain;Tetratricopeptide repeat;26S proteaso…
GQ03227_C02	pigl	1.5129	PF13041.1;PF01535.15;PF12854.2;PF13812.1;PF13424.1;PF00637.15;PF13428.1;PF13176.1;PF07719.12;PF06239.6	PPR repeat family;PPR repeat;PPR repeat;Pentatricopeptide repeat domain;Tetratricopeptide repeat;Region in Clathrin and VPS;Tetratricopeptide repeat;Tetratricopeptide repeat;Tetratricopeptide repeat;Evolutionarily conserved signalling intermediate in Toll pathway
MA_455059g0020	piab	1.0458	PF13041.1;PF01535.15;PF12854.2;PF13812.1;PF13428.1;PF13432.1;PF06239.6;PF08200.6	PPR repeat family;PPR repeat;PPR repeat;Pentatricopeptide repeat domain;Tetratricopeptide repeat;Tetratricopeptide repeat;Evolutionarily conserved signalling intermediate in Toll pathway;Bacteriophage 1.1 Protein
GQ03234_K01	pigl	1.0143	PF13041.1;PF01535.15;PF12854.2;PF13812.1;PF13428.1;PF13374.1;PF13176.1;PF10037.4;PF03704.12	PPR repeat family;PPR repeat;PPR repeat;Pentatricopeptide repeat domain;Tetratricopeptide repeat;Tetratricopeptide repeat;Tetratricopeptide repeat;Mitochondrial 28S ribosomal protein S27;Bacterial transcriptional activator domain
GQ02828_M01	pigl	1.0224	PF01535.15;PF13041.1;PF12854.2;PF13812.1;PF03704.12;PF13170.1;PF08606.6;PF03750.8;PF06239.6	PPR repeat;PPR repeat family;PPR repeat;Pentatricopeptide repeat domain;Bacterial transcriptional activator domain;Protein of unknown function (DUF4003);Prp19/Pso4-like;Protein of unknown function (DUF310);Evolutionarily conserved signalling intermediate in Toll pathway
MA_10432013g0010	piab	1.0289	PF03208.14;PF01001.14	PRA1 family protein;Hepatitis C virus non-structural protein NS4b
GQ02811_F03	pigl	1.0289	PF03208.14;PF01040.13	PRA1 family protein;UbiA prenyltransferase family
MA_106792g0010	piab	1.6527	PF05033.11;PF10440.4;PF00856.23	Pre-SET motif;Ubiquitin-binding WIYLD domain;SET domain
GQ03108_K24	pigl	1.2572	PF09329.6	Primase zinc finger
MA_416266g0010	piab	1.2572	PF09329.6	Primase zinc finger
MA_10316079g0010	piab	1.0427	PF14368.1	Probable lipid transfer
GQ03814_B10	pigl	1.9174	PF14368.1;PF00234.17	Probable lipid transfer;Protease inhibitor/seed storage/LTP family
GQ03403_M10	pigl	1.6995	PF14368.1;PF00234.17	Probable lipid transfer;Protease inhibitor/seed storage/LTP family
GQ0067_E14	pigl	1.3375	PF14368.1;PF00234.17	Probable lipid transfer;Protease inhibitor/seed storage/LTP family
WS00736_D18	pigl	1.2147	PF14368.1;PF00234.17	Probable lipid transfer;Protease inhibitor/seed storage/LTP family
GQ03809_F11	pigl	1.1875	PF14368.1;PF00234.17	Probable lipid transfer;Protease inhibitor/seed storage/LTP family
WS03211_E13	pigl	1.0427	PF14368.1;PF00234.17	Probable lipid transfer;Protease inhibitor/seed storage/LTP family
MA_71069g0010	piab	1.9174	PF14368.1;PF00234.17	Probable lipid transfer;Protease inhibitor/seed storage/LTP family
MA_10436581g0010	piab	1.6995	PF14368.1;PF00234.17	Probable lipid transfer;Protease inhibitor/seed storage/LTP family
MA_697637g0010	piab	1.3375	PF14368.1;PF00234.17	Probable lipid transfer;Protease inhibitor/seed storage/LTP family
MA_50191g0010	piab	1.2147	PF14368.1;PF00234.17	Probable lipid transfer;Protease inhibitor/seed storage/LTP family
MA_89503g0010	piab	1.0139	PF00326.16;PF12697.2;PF12695.2;PF00561.15;PF07859.8;PF00135.23;PF00756.15;PF10503.4;PF02310.14	Prolyl oligopeptidase family;Alpha/beta hydrolase family;Alpha/beta hydrolase family;alpha/beta hydrolase fold;alpha/beta hydrolase fold;Carboxylesterase family;Putative esterase;Esterase PHB depolymerase;B12 binding domain
GQ03209_A06	pigl	1.0139	PF00326.16;PF12697.2;PF12695.2;PF07859.8;PF00561.15;PF01738.13;PF02230.11;PF07676.7;PF02310.14;PF00756.15;PF10142.4	Prolyl oligopeptidase family;Alpha/beta hydrolase family;Alpha/beta hydrolase family;alpha/beta hydrolase fold;alpha/beta hydrolase fold;Dienelactone hydrolase family;Phospholipase/Carboxylesterase;WD40-like Beta Propeller Repeat;B12 binding domain;Putative esterase;PhoPQ-activated pathogenicity-related protein
GQ0067_I17	pigl	1.3144	PF00234.17;PF14368.1	Protease inhibitor/seed storage/LTP family;Probable lipid transfer
MA_10239006g0010	piab	1.3144	PF00234.17;PF14368.1	Protease inhibitor/seed storage/LTP family;Probable lipid transfer
MA_94233g0010	piab	1.3691	PF00227.21	Proteasome subunit
GQ03815_D03	pigl	1.3691	PF00227.21;PF10584.4	Proteasome subunit;Proteasome subunit A N-terminal signature
MA_10432546g0010	piab	1.4304	PF00069.20	Protein kinase domain
GQ03802_G13	pigl	1.1165	PF00069.20;PF07714.12	Protein kinase domain;Protein tyrosine kinase
GQ02747_F10	pigl	1.0623	PF00069.20;PF07714.12	Protein kinase domain;Protein tyrosine kinase
GQ0178_E11	pigl	1.0007	PF00069.20;PF07714.12	Protein kinase domain;Protein tyrosine kinase
MA_110789g0010	piab	1.0623	PF00069.20;PF07714.12	Protein kinase domain;Protein tyrosine kinase
GQ0259_P18	pigl	1.4368	PF00069.20;PF07714.12;PF01636.18	Protein kinase domain;Protein tyrosine kinase;Phosphotransferase enzyme family
WS03225_O19	pigl	1.0447	PF00069.20;PF07714.12;PF01636.18	Protein kinase domain;Protein tyrosine kinase;Phosphotransferase enzyme family
GQ0186_G05	pigl	1.0080	PF00069.20;PF07714.12;PF01636.18	Protein kinase domain;Protein tyrosine kinase;Phosphotransferase enzyme family
MA_10435959g0010	piab	1.1434	PF00069.20;PF07714.12;PF01636.18	Protein kinase domain;Protein tyrosine kinase;Phosphotransferase enzyme family
MA_10431719g0010	piab	1.0447	PF00069.20;PF07714.12;PF01636.18	Protein kinase domain;Protein tyrosine kinase;Phosphotransferase enzyme family
MA_10437169g0010	piab	1.0080	PF00069.20;PF07714.12;PF01636.18	Protein kinase domain;Protein tyrosine kinase;Phosphotransferase enzyme family
MA_10113222g0010	piab	1.7684	PF06376.7	Protein of unknown function (DUF1070)
WS00112_M17	pigl	1.7684	PF06376.7;PF12354.3	Protein of unknown function (DUF1070);Bacterial adhesion/invasion protein N terminal
MA_10436036g0010	piab	1.7438	PF06966.7;PF02544.11;PF04191.8;PF04140.9	Protein of unknown function (DUF1295);3-oxo-5-alpha-steroid 4-dehydrogenase;Phospholipid methyltransferase;Isoprenylcysteine carboxyl methyltransferase (ICMT) family
GQ04108_C21	pigl	1.7438	PF06966.7;PF04191.8;PF02544.11;PF12942.2;PF04140.9	Protein of unknown function (DUF1295);Phospholipid methyltransferase;3-oxo-5-alpha-steroid 4-dehydrogenase;Archaeal ammonia monooxygenase subunit A (AmoA);Isoprenylcysteine carboxyl methyltransferase (ICMT) family
MA_7364932g0010	piab	1.2351	PF09366.5	Protein of unknown function (DUF1997)
GQ04102_K12	pigl	1.2351	PF09366.5;PF09198.5	Protein of unknown function (DUF1997);Bacteriophage T4 beta-glucosyltransferase
GQ04004_D01	pigl	1.6220	PF10890.3;PF02939.11	Protein of unknown function (DUF2741);UcrQ family
MA_10430648g0010	piab	1.6220	PF10890.3;PF02939.11	Protein of unknown function (DUF2741);UcrQ family
GQ03207_B21	pigl	1.0689	PF11189.3	Protein of unknown function (DUF2973)
GQ04113_A22	pigl	1.1077	PF11623.3	Protein of unknown function (DUF3252)
MA_10430893g0010	piab	1.1077	PF11623.3	Protein of unknown function (DUF3252)
GQ0047_F23	pigl	1.2602	PF13178.1;PF00612.22	Protein of unknown function (DUF4005);IQ calmodulin-binding motif
MA_211369g0010	piab	1.3977	PF04852.7	Protein of unknown function (DUF640)
GQ03320_J06	pigl	1.2248	PF04950.7	Protein of unknown function (DUF663)
MA_7530927g0010	piab	1.2248	PF04950.7	Protein of unknown function (DUF663)
GQ03102_M02	pigl	1.2200	PF05335.8;PF01496.14;PF10921.3;PF09989.4	Protein of unknown function (DUF745);V-type ATPase 116kDa subunit family;Protein of unknown function (DUF2710);CoA enzyme activase uncharacterised domain (DUF2229)
GQ03806_M15	pigl	1.5573	PF05633.6;PF09731.4;PF05055.7;PF07889.7;PF12325.3;PF04582.7	Protein of unknown function (DUF793);Mitochondrial inner membrane protein;Protein of unknown function (DUF677);Protein of unknown function (DUF1664);TATA element modulatory factor 1 TATA binding;Reovirus sigma C capsid protein
MA_8873395g0010	piab	1.5573	PF05633.6;PF09731.4;PF05055.7;PF07889.7;PF12325.3;PF04582.7	Protein of unknown function (DUF793);Mitochondrial inner membrane protein;Protein of unknown function (DUF677);Protein of unknown function (DUF1664);TATA element modulatory factor 1 TATA binding;Reovirus sigma C capsid protein
WS00712_J21	pigl	1.0327	PF04398.7	Protein of unknown function, DUF538
MA_131122g0020	piab	1.0327	PF04398.7	Protein of unknown function, DUF538
GQ02830_G07	pigl	1.4678	PF04678.8;PF06703.6	Protein of unknown function, DUF607;Microsomal signal peptidase 25 kDa subunit (SPC25)
MA_12220g0010	piab	1.4678	PF04678.8;PF06703.6	Protein of unknown function, DUF607;Microsomal signal peptidase 25 kDa subunit (SPC25)
WS02619_K04	pigl	1.4304	PF07714.12;PF00069.20	Protein tyrosine kinase;Protein kinase domain
GQ0045_I10	pigl	1.1737	PF07714.12;PF00069.20	Protein tyrosine kinase;Protein kinase domain
MA_536531g0010	piab	1.0007	PF07714.12;PF00069.20	Protein tyrosine kinase;Protein kinase domain
GQ0031_F03	pigl	1.0089	PF07714.12;PF00069.20;PF01636.18	Protein tyrosine kinase;Protein kinase domain;Phosphotransferase enzyme family
MA_35694g0010	piab	1.0356	PF07714.12;PF00069.20;PF01636.18;PF03109.11	Protein tyrosine kinase;Protein kinase domain;Phosphotransferase enzyme family;ABC1 family
GQ04007_D17	pigl	1.0356	PF07714.12;PF00069.20;PF01636.18;PF06293.9	Protein tyrosine kinase;Protein kinase domain;Phosphotransferase enzyme family;Lipopolysaccharide kinase (Kdo/WaaP) family
MA_3218g0010	piab	1.1737	PF07714.12;PF00069.20;PF01636.18;PF06293.9;PF01633.15	Protein tyrosine kinase;Protein kinase domain;Phosphotransferase enzyme family;Lipopolysaccharide kinase (Kdo/WaaP) family;Choline/ethanolamine kinase
MA_162930g0010	piab	1.4368	PF07714.12;PF00069.20;PF01657.12;PF01636.18	Protein tyrosine kinase;Protein kinase domain;Salt stress response/antifungal;Phosphotransferase enzyme family
GQ03203_E13	pigl	1.5534	PF01789.11	PsbP
MA_10428945g0010	piab	1.5534	PF01789.11	PsbP
GQ02812_J05	pigl	1.3323	PF04199.8	Putative cyclase
MA_5191g0010	piab	1.3323	PF04199.8	Putative cyclase
MA_10427573g0010	piab	1.2350	PF12146.3;PF12697.2;PF12695.2;PF02230.11;PF00756.15;PF00975.15;PF00326.16	Putative lysophospholipase;Alpha/beta hydrolase family;Alpha/beta hydrolase family;Phospholipase/Carboxylesterase;Putative esterase;Thioesterase domain;Prolyl oligopeptidase family
MA_10436613g0010	piab	1.1171	PF10294.4;PF12847.2;PF05175.9;PF13489.1;PF13847.1;PF08242.7;PF03602.10;PF02475.11;PF06325.8	Putative methyltransferase;Methyltransferase domain;Methyltransferase small domain;Methyltransferase domain;Methyltransferase domain;Methyltransferase domain;Conserved hypothetical protein 95;Met-10+ like-protein;Ribosomal protein L11 methyltransferase (PrmA)
GQ03313_M05	pigl	1.1171	PF10294.4;PF12847.2;PF05175.9;PF13489.1;PF13847.1;PF08242.7;PF03602.10;PF06325.8;PF01564.12;PF02475.11	Putative methyltransferase;Methyltransferase domain;Methyltransferase small domain;Methyltransferase domain;Methyltransferase domain;Methyltransferase domain;Conserved hypothetical protein 95;Ribosomal protein L11 methyltransferase (PrmA);Spermine/spermidine synthase;Met-10+ like-protein
MA_10435627g0010	piab	1.3151	PF08803.6;PF05957.8	Putative mono-oxygenase ydhR;Bacterial protein of unknown function (DUF883)
MA_5025g0010	piab	1.1265	PF00291.20	Pyridoxal-phosphate dependent enzyme
MA_82669g0010	piab	1.7612	PF02445.11;PF02657.10	Quinolinate synthetase A protein;Fe-S metabolism associated domain
GQ03819_J24	pigl	1.0528	PF05691.7	Raffinose synthase or seed inhibition protein Sip1
MA_5981g0010	piab	1.0528	PF05691.7	Raffinose synthase or seed inhibition protein Sip1
WS03212_J15	pigl	1.7389	PF05498.6	Rapid ALkalinization Factor (RALF)
MA_1059g0010	piab	1.7389	PF05498.6	Rapid ALkalinization Factor (RALF)
GQ0168_N02	pigl	1.3774	PF03330.13;PF01357.16	Rare lipoprotein A (RlpA)-like double-psi beta-barrel;Pollen allergen
GQ03705_B12	pigl	1.1147	PF03330.13;PF01357.16	Rare lipoprotein A (RlpA)-like double-psi beta-barrel;Pollen allergen
MA_100868g0010	piab	1.8027	PF03330.13;PF01357.16	Rare lipoprotein A (RlpA)-like double-psi beta-barrel;Pollen allergen
MA_10428310g0010	piab	1.0491	PF00071.17;PF08477.8;PF00025.16;PF02421.13	Ras family;Miro-like protein;ADP-ribosylation factor family;Ferrous iron transport protein B
GQ04109_H01	pigl	1.0491	PF00071.17;PF08477.8;PF00025.16;PF04670.7;PF00009.22;PF09439.5;PF01926.18;PF02421.13;PF13401.1;PF00004.24;PF13191.1;PF03193.11;PF10662.4;PF13555.1	Ras family;Miro-like protein;ADP-ribosylation factor family;Gtr1/RagA G protein conserved region;Elongation factor Tu GTP binding domain;Signal recognition particle receptor beta subunit;50S ribosome-binding GTPase;Ferrous iron transport protein B;AAA domain;ATPase family associated with various cellular activities (AAA);AAA ATPase domain;Protein of unknown function, DUF258;Ethanolamine utilisati…
GQ03808_H23	pigl	1.8784	PF00154.16;PF06745.8;PF13481.1;PF08423.6;PF01637.13;PF13245.1	recA bacterial DNA recombination protein;KaiC;AAA domain;Rad51;Archaeal ATPase;Part of AAA domain
MA_10427861g0010	piab	1.8784	PF00154.16;PF08423.6	recA bacterial DNA recombination protein;Rad51
WS00754_A22	pigl	1.9776	PF02463.14;PF14041.1	RecF/RecN/SMC N terminal domain;LppP/LprE lipoprotein
MA_10426262g0010	piab	1.1605	PF01257.14;PF13414.1	Respiratory-chain NADH dehydrogenase 24 Kd subunit;TPR repeat
GQ02830_O01	pigl	1.0963	PF00072.19	Response regulator receiver domain
MA_96246g0010	piab	1.0963	PF00072.19	Response regulator receiver domain
MA_124244g0020	piab	1.0871	PF00072.19;PF06203.9	Response regulator receiver domain;CCT motif
GQ02808_N18	pigl	1.2738	PF02453.12	Reticulon
MA_10348903g0010	piab	1.2738	PF02453.12	Reticulon
GQ0204_B11	pigl	1.1017	PF02453.12;PF01566.13	Reticulon;Natural resistance-associated macrophage protein
MA_58851g0010	piab	1.1017	PF02453.12;PF01566.13	Reticulon;Natural resistance-associated macrophage protein
WS03222_H23	pigl	1.9152	PF03055.10	Retinal pigment epithelial membrane protein
WS0325_L06	pigl	1.7645	PF03055.10	Retinal pigment epithelial membrane protein
MA_10174788g0010	piab	1.9152	PF03055.10	Retinal pigment epithelial membrane protein
MA_10428505g0010	piab	1.7645	PF03055.10	Retinal pigment epithelial membrane protein
GQ03508_E08	pigl	1.7310	PF00268.16	Ribonucleotide reductase, small chain
MA_10430569g0010	piab	1.7310	PF00268.16	Ribonucleotide reductase, small chain
GQ02906_H19	pigl	1.1058	PF08079.7;PF00327.15	Ribosomal L30 N-terminal domain;Ribosomal protein L30p/L7e
MA_47548g0010	piab	1.1058	PF08079.7;PF00327.15	Ribosomal L30 N-terminal domain;Ribosomal protein L30p/L7e
GQ03608_C18	pigl	1.1774	PF00687.16	Ribosomal protein L1p/L10e family
MA_10263024g0010	piab	1.1774	PF00687.16	Ribosomal protein L1p/L10e family
MA_103636g0010	piab	1.1015	PF00016.15	Ribulose bisphosphate carboxylase large chain, catalytic domain
GQ03206_D01	pigl	1.1015	PF00016.15;PF02788.11;PF08186.6;PF13378.1	Ribulose bisphosphate carboxylase large chain, catalytic domain;Ribulose bisphosphate carboxylase large chain, N-terminal domain;Wound-inducible basic protein family;Enolase C-terminal domain-like
MA_32523g0010	piab	1.3376	PF00355.21	Rieske [2Fe-2S] domain
GQ03614_D03	pigl	1.7056	PF13639.1;PF13923.1;PF12678.2;PF00097.20;PF13920.1;PF12861.2	Ring finger domain;Zinc finger, C3HC4 type (RING finger);RING-H2 zinc finger;Zinc finger, C3HC4 type (RING finger);Zinc finger, C3HC4 type (RING finger);Anaphase-promoting complex subunit 11 RING-H2 finger
MA_44267g0010	piab	1.7056	PF13639.1;PF13923.1;PF12678.2;PF00097.20;PF13920.1;PF12861.2	Ring finger domain;Zinc finger, C3HC4 type (RING finger);RING-H2 zinc finger;Zinc finger, C3HC4 type (RING finger);Zinc finger, C3HC4 type (RING finger);Anaphase-promoting complex subunit 11 RING-H2 finger
GQ02820_O10	pigl	1.0115	PF13639.1;PF13923.1;PF12678.2;PF00097.20;PF13920.1;PF12861.2;PF13771.1;PF11789.3;PF13832.1	Ring finger domain;Zinc finger, C3HC4 type (RING finger);RING-H2 zinc finger;Zinc finger, C3HC4 type (RING finger);Zinc finger, C3HC4 type (RING finger);Anaphase-promoting complex subunit 11 RING-H2 finger;PHD-like zinc-binding domain;Zinc-finger of the MIZ type in Nse subunit;PHD-zinc-finger like domain
GQ0195_N18	pigl	1.1387	PF13639.1;PF13923.1;PF12678.2;PF00097.20;PF13920.1;PF12861.2;PF13445.1	Ring finger domain;Zinc finger, C3HC4 type (RING finger);RING-H2 zinc finger;Zinc finger, C3HC4 type (RING finger);Zinc finger, C3HC4 type (RING finger);Anaphase-promoting complex subunit 11 RING-H2 finger;RING-type zinc-finger, LisH dimerisation motif
GQ03119_A20	pigl	1.9073	PF13639.1;PF00097.20;PF12678.2;PF13923.1;PF13920.1;PF12861.2;PF13445.1;PF12906.2	Ring finger domain;Zinc finger, C3HC4 type (RING finger);RING-H2 zinc finger;Zinc finger, C3HC4 type (RING finger);Zinc finger, C3HC4 type (RING finger);Anaphase-promoting complex subunit 11 RING-H2 finger;RING-type zinc-finger, LisH dimerisation motif;RING-variant domain
MA_112261g0010	piab	1.2891	PF13639.1;PF13923.1;PF12678.2;PF00097.20;PF13920.1;PF11789.3;PF12861.2	Ring finger domain;Zinc finger, C3HC4 type (RING finger);RING-H2 zinc finger;Zinc finger, C3HC4 type (RING finger);Zinc finger, C3HC4 type (RING finger);Zinc-finger of the MIZ type in Nse subunit;Anaphase-promoting complex subunit 11 RING-H2 finger
GQ03324_I04	pigl	1.2891	PF13639.1;PF13923.1;PF12678.2;PF00097.20;PF13920.1;PF11789.3;PF12861.2;PF12906.2;PF13445.1;PF14446.1	Ring finger domain;Zinc finger, C3HC4 type (RING finger);RING-H2 zinc finger;Zinc finger, C3HC4 type (RING finger);Zinc finger, C3HC4 type (RING finger);Zinc-finger of the MIZ type in Nse subunit;Anaphase-promoting complex subunit 11 RING-H2 finger;RING-variant domain;RING-type zinc-finger, LisH dimerisation motif;Prokaryotic RING finger family 1
WS0072_M14	pigl	1.2154	PF13639.1;PF00097.20;PF13923.1;PF12678.2;PF00628.24	Ring finger domain;Zinc finger, C3HC4 type (RING finger);Zinc finger, C3HC4 type (RING finger);RING-H2 zinc finger;PHD-finger
MA_10432314g0010	piab	1.9073	PF13639.1;PF13923.1;PF00097.20;PF12678.2;PF13920.1;PF13445.1;PF12861.2	Ring finger domain;Zinc finger, C3HC4 type (RING finger);Zinc finger, C3HC4 type (RING finger);RING-H2 zinc finger;Zinc finger, C3HC4 type (RING finger);RING-type zinc-finger, LisH dimerisation motif;Anaphase-promoting complex subunit 11 RING-H2 finger
GQ03817_J05	pigl	1.0173	PF13639.1;PF00097.20;PF13923.1;PF12678.2;PF13920.1;PF13445.1;PF14446.1;PF12906.2;PF12861.2	Ring finger domain;Zinc finger, C3HC4 type (RING finger);Zinc finger, C3HC4 type (RING finger);RING-H2 zinc finger;Zinc finger, C3HC4 type (RING finger);RING-type zinc-finger, LisH dimerisation motif;Prokaryotic RING finger family 1;RING-variant domain;Anaphase-promoting complex subunit 11 RING-H2 finger
MA_13906g0010	piab	1.0173	PF13639.1;PF13923.1;PF00097.20;PF13920.1;PF12678.2;PF13445.1;PF12861.2;PF12906.2;PF14446.1	Ring finger domain;Zinc finger, C3HC4 type (RING finger);Zinc finger, C3HC4 type (RING finger);Zinc finger, C3HC4 type (RING finger);RING-H2 zinc finger;RING-type zinc-finger, LisH dimerisation motif;Anaphase-promoting complex subunit 11 RING-H2 finger;RING-variant domain;Prokaryotic RING finger family 1
MA_170709g0010	piab	1.2650	PF13639.1;PF13923.1;PF14369.1;PF12678.2;PF00097.20;PF13920.1;PF13771.1;PF12861.2	Ring finger domain;Zinc finger, C3HC4 type (RING finger);zinc-finger;RING-H2 zinc finger;Zinc finger, C3HC4 type (RING finger);Zinc finger, C3HC4 type (RING finger);PHD-like zinc-binding domain;Anaphase-promoting complex subunit 11 RING-H2 finger
MA_63700g0010	piab	1.0115	PF13639.1;PF14369.1;PF13923.1;PF12678.2;PF00097.20;PF13920.1;PF12861.2	Ring finger domain;zinc-finger;Zinc finger, C3HC4 type (RING finger);RING-H2 zinc finger;Zinc finger, C3HC4 type (RING finger);Zinc finger, C3HC4 type (RING finger);Anaphase-promoting complex subunit 11 RING-H2 finger
MA_110029g0010	piab	1.1387	PF13639.1;PF14369.1;PF13923.1;PF13920.1;PF12678.2;PF00097.20;PF12861.2	Ring finger domain;zinc-finger;Zinc finger, C3HC4 type (RING finger);Zinc finger, C3HC4 type (RING finger);RING-H2 zinc finger;Zinc finger, C3HC4 type (RING finger);Anaphase-promoting complex subunit 11 RING-H2 finger
GQ03801_A10	pigl	1.2778	PF09816.4	RNA polymerase II transcription elongation factor
MA_35723g0010	piab	1.2778	PF09816.4	RNA polymerase II transcription elongation factor
GQ01301_K11	pigl	1.1905	PF04059.7	RNA recognition motif 2
MA_10428697g0010	piab	1.1905	PF00076.17	RNA recognition motif. (a.k.a. RRM, RBD, or RNP domain)
MA_105966g0010	piab	1.0793	PF00076.17;PF14259.1	RNA recognition motif. (a.k.a. RRM, RBD, or RNP domain);RNA recognition motif (a.k.a. RRM, RBD, or RNP domain)
GQ03303_F05	pigl	1.3566	PF00076.17;PF14259.1;PF13893.1	RNA recognition motif. (a.k.a. RRM, RBD, or RNP domain);RNA recognition motif (a.k.a. RRM, RBD, or RNP domain);RNA recognition motif. (a.k.a. RRM, RBD, or RNP domain)
GQ04105_D06	pigl	1.1132	PF00076.17;PF14259.1;PF13893.1	RNA recognition motif. (a.k.a. RRM, RBD, or RNP domain);RNA recognition motif (a.k.a. RRM, RBD, or RNP domain);RNA recognition motif. (a.k.a. RRM, RBD, or RNP domain)
GQ02818_M03	pigl	1.0464	PF00076.17;PF14259.1;PF13893.1	RNA recognition motif. (a.k.a. RRM, RBD, or RNP domain);RNA recognition motif (a.k.a. RRM, RBD, or RNP domain);RNA recognition motif. (a.k.a. RRM, RBD, or RNP domain)
MA_89416g0010	piab	1.1132	PF00076.17;PF14259.1;PF13893.1	RNA recognition motif. (a.k.a. RRM, RBD, or RNP domain);RNA recognition motif (a.k.a. RRM, RBD, or RNP domain);RNA recognition motif. (a.k.a. RRM, RBD, or RNP domain)
MA_657071g0010	piab	1.0464	PF00076.17;PF14259.1;PF13893.1	RNA recognition motif. (a.k.a. RRM, RBD, or RNP domain);RNA recognition motif (a.k.a. RRM, RBD, or RNP domain);RNA recognition motif. (a.k.a. RRM, RBD, or RNP domain)
GQ03210_E06	pigl	1.1704	PF00773.14	RNB domain
MA_10437077g0010	piab	1.1704	PF00773.14	RNB domain
GQ03226_N23	pigl	1.0793	PF05755.7	Rubber elongation factor protein (REF)
MA_168690g0010	piab	1.0793	PF05755.7	Rubber elongation factor protein (REF)
MA_10430794g0020	piab	1.0868	PF09273.6	Rubisco LSMT substrate-binding
GQ0258_D14	pigl	1.0868	PF09273.6;PF00856.23	Rubisco LSMT substrate-binding;SET domain
GQ03236_I08	pigl	1.3879	PF10672.4;PF13847.1;PF12847.2;PF13659.1;PF03602.10;PF05175.9;PF06325.8;PF13649.1;PF09445.5;PF02475.11;PF01170.13;PF01728.14;PF02005.11;PF01209.13;PF02384.11;PF13489.1	S-adenosylmethionine-dependent methyltransferase;Methyltransferase domain;Methyltransferase domain;Methyltransferase domain;Conserved hypothetical protein 95;Methyltransferase small domain;Ribosomal protein L11 methyltransferase (PrmA);Methyltransferase domain;RNA cap guanine-N2 methyltransferase;Met-10+ like-protein;Putative RNA methylase family UPF0020;FtsJ-like methyltransferase;N2,N2-dimethyl…
MA_10437275g0010	piab	1.3879	PF10672.4;PF13847.1;PF13659.1;PF12847.2;PF05175.9;PF13649.1;PF03602.10;PF02005.11;PF09445.5;PF06325.8	S-adenosylmethionine-dependent methyltransferase;Methyltransferase domain;Methyltransferase domain;Methyltransferase domain;Methyltransferase small domain;Methyltransferase domain;Conserved hypothetical protein 95;N2,N2-dimethylguanosine tRNA methyltransferase;RNA cap guanine-N2 methyltransferase;Ribosomal protein L11 methyltransferase (PrmA)
GQ03212_N04	pigl	1.0015	PF03399.11	SAC3/GANP/Nin1/mts3/eIF-3 p25 family
MA_124947g0010	piab	1.0015	PF03399.11	SAC3/GANP/Nin1/mts3/eIF-3 p25 family
MA_236980g0010	piab	1.1183	PF03435.13	Saccharopine dehydrogenase
GQ02908_O07	pigl	1.1183	PF03435.13;PF01370.16	Saccharopine dehydrogenase;NAD dependent epimerase/dehydratase family
GQ03916_D10	pigl	1.3730	PF01657.12	Salt stress response/antifungal
GQ03227_H20	pigl	1.0720	PF01657.12	Salt stress response/antifungal
MA_10011775g0010	piab	1.3730	PF01657.12	Salt stress response/antifungal
MA_18855g0020	piab	1.0720	PF01657.12	Salt stress response/antifungal
GQ03310_D21	pigl	1.4600	PF00995.18	Sec1 family
MA_5013g0010	piab	1.4600	PF00995.18	Sec1 family
GQ03507_K23	pigl	1.8278	PF00344.15	SecY translocase
MA_10434299g0010	piab	1.8278	PF00344.15	SecY translocase
GQ0013_G18	pigl	1.2960	PF04927.7	Seed maturation protein
MA_1400g0010	piab	1.2960	PF04927.7	Seed maturation protein
GQ03613_H06	pigl	1.3180	PF06426.9;PF00132.19	Serine acetyltransferase, N-terminal;Bacterial transferase hexapeptide (six repeats)
MA_6875874g0010	piab	1.3180	PF06426.9;PF00132.19	Serine acetyltransferase, N-terminal;Bacterial transferase hexapeptide (six repeats)
GQ04011_B09	pigl	1.1093	PF05577.7;PF00326.16;PF12697.2;PF00561.15;PF12695.2;PF11144.3	Serine carboxypeptidase S28;Prolyl oligopeptidase family;Alpha/beta hydrolase family;alpha/beta hydrolase fold;Alpha/beta hydrolase family;Protein of unknown function (DUF2920)
MA_42113g0010	piab	1.1093	PF05577.7;PF00326.16;PF12697.2;PF00561.15;PF05576.6;PF12695.2;PF11144.3	Serine carboxypeptidase S28;Prolyl oligopeptidase family;Alpha/beta hydrolase family;alpha/beta hydrolase fold;PS-10 peptidase S37;Alpha/beta hydrolase family;Protein of unknown function (DUF2920)
MA_127844g0010	piab	1.0063	PF03145.11	Seven in absentia protein family
GQ03102_E19	pigl	1.0063	PF03145.11;PF13923.1;PF13920.1	Seven in absentia protein family;Zinc finger, C3HC4 type (RING finger);Zinc finger, C3HC4 type (RING finger)
MA_9143730g0010	piab	1.8291	PF00106.20;PF13561.1;PF08659.5	short chain dehydrogenase;Enoyl-(Acyl carrier protein) reductase;KR domain
MA_14140g0010	piab	1.8710	PF00106.20;PF13561.1;PF08659.5;PF01370.16;PF01073.14;PF13460.1;PF00670.16;PF12242.3	short chain dehydrogenase;Enoyl-(Acyl carrier protein) reductase;KR domain;NAD dependent epimerase/dehydratase family;3-beta hydroxysteroid dehydrogenase/isomerase family;NADH(P)-binding;S-adenosyl-L-homocysteine hydrolase, NAD binding domain;NAD(P)H binding domain of trans-2-enoyl-CoA reductase
MA_57399g0020	piab	1.0725	PF00106.20;PF13561.1;PF08659.5;PF01370.16;PF03435.13;PF02826.14;PF01073.14;PF02882.14	short chain dehydrogenase;Enoyl-(Acyl carrier protein) reductase;KR domain;NAD dependent epimerase/dehydratase family;Saccharopine dehydrogenase;D-isomer specific 2-hydroxyacid dehydrogenase, NAD binding domain;3-beta hydroxysteroid dehydrogenase/isomerase family;Tetrahydrofolate dehydrogenase/cyclohydrolase, NAD(P)-binding domain
GQ03303_D21	pigl	1.0338	PF00106.20;PF13561.1;PF08659.5;PF03807.12	short chain dehydrogenase;Enoyl-(Acyl carrier protein) reductase;KR domain;NADP oxidoreductase coenzyme F420-dependent
GQ03218_M19	pigl	1.1400	PF00106.20;PF08659.5;PF13561.1;PF13460.1;PF01370.16;PF12242.3;PF02719.10;PF03435.13;PF02882.14;PF01488.15	short chain dehydrogenase;KR domain;Enoyl-(Acyl carrier protein) reductase;NADH(P)-binding;NAD dependent epimerase/dehydratase family;NAD(P)H binding domain of trans-2-enoyl-CoA reductase;Polysaccharide biosynthesis protein;Saccharopine dehydrogenase;Tetrahydrofolate dehydrogenase/cyclohydrolase, NAD(P)-binding domain;Shikimate / quinate 5-dehydrogenase
MA_86419g0010	piab	1.1400	PF00106.20;PF08659.5;PF13561.1;PF13460.1;PF01370.16;PF02719.10;PF12242.3;PF03435.13	short chain dehydrogenase;KR domain;Enoyl-(Acyl carrier protein) reductase;NADH(P)-binding;NAD dependent epimerase/dehydratase family;Polysaccharide biosynthesis protein;NAD(P)H binding domain of trans-2-enoyl-CoA reductase;Saccharopine dehydrogenase
GQ03110_A17	pigl	1.5321	PF04258.8;PF07584.6	Signal peptide peptidase;Aerotolerance regulator N-terminal
MA_10436259g0010	piab	1.5913	PF04258.8;PF13567.1	Signal peptide peptidase;Domain of unknown function (DUF4131)
GQ03107_N18	pigl	1.5913	PF04258.8;PF02225.17	Signal peptide peptidase;PA domain
GQ04107_J06	pigl	1.3784	PF09439.5;PF00025.16;PF00009.22;PF04670.7;PF03029.12;PF08477.8	Signal recognition particle receptor beta subunit;ADP-ribosylation factor family;Elongation factor Tu GTP binding domain;Gtr1/RagA G protein conserved region;Conserved hypothetical ATP binding protein;Miro-like protein
MA_25663g0010	piab	1.3784	PF09439.5;PF00025.16;PF00009.22;PF04670.7;PF08477.8;PF01926.18;PF03029.12;PF02421.13;PF13401.1;PF00071.17;PF13191.1;PF02367.12;PF05729.7;PF06414.7	Signal recognition particle receptor beta subunit;ADP-ribosylation factor family;Elongation factor Tu GTP binding domain;Gtr1/RagA G protein conserved region;Miro-like protein;50S ribosome-binding GTPase;Conserved hypothetical ATP binding protein;Ferrous iron transport protein B;AAA domain;Ras family;AAA ATPase domain;Uncharacterised P-loop hydrolase UPF0079;NACHT domain;Zeta toxin
MA_10433735g0010	piab	1.1801	PF04086.8;PF04234.7	Signal recognition particle, alpha subunit, N-terminal;CopC domain
GQ03232_F05	pigl	1.1801	PF04086.8;PF08581.5	Signal recognition particle, alpha subunit, N-terminal;Tup N-terminal
WS0022_C16	pigl	1.4831	PF06470.8	SMC proteins Flexible Hinge Domain
MA_10427183g0010	piab	1.4831	PF06470.8	SMC proteins Flexible Hinge Domain
GQ03236_A12	pigl	1.7967	PF05739.14;PF00804.20;PF00482.18;PF05130.7;PF03581.8	SNARE domain;Syntaxin;Type II secretion system (T2SS), protein F;FlgN protein;Herpesvirus UL33-like protein
GQ03311_F24	pigl	1.1155	PF01174.14;PF07685.9;PF01965.19;PF00117.23;PF03575.12;PF13278.1	SNO glutamine amidotransferase family;CobB/CobQ-like glutamine amidotransferase domain;DJ-1/PfpI family;Glutamine amidotransferase class-I;Peptidase family S51;Putative amidotransferase
MA_10432986g0010	piab	1.1155	PF01174.14;PF07685.9;PF00117.23;PF01965.19	SNO glutamine amidotransferase family;CobB/CobQ-like glutamine amidotransferase domain;Glutamine amidotransferase class-I;DJ-1/PfpI family
MA_255300g0010	piab	1.5125	PF00999.16;PF06826.7;PF14142.1;PF03601.9	Sodium/hydrogen exchanger family;Predicted Permease Membrane Region;YrzO-like protein;Conserved hypothetical protein 698
GQ0207_A22	pigl	1.5125	PF00999.16;PF00582.21	Sodium/hydrogen exchanger family;Universal stress protein family
GQ03110_B20	pigl	1.0350	PF01564.12	Spermine/spermidine synthase
GQ03302_I14	pigl	1.4942	PF00319.13;PF01486.12;PF04598.7;PF06008.9;PF05811.8;PF05565.6;PF10146.4	SRF-type transcription factor (DNA-binding and dimerisation domain);K-box region;Gasdermin family;Laminin Domain I;Eukaryotic protein of unknown function (DUF842);Siphovirus Gp157;Zinc finger-containing protein
GQ02905_L08	pigl	1.3271	PF00319.13;PF01486.12;PF06698.6;PF10956.3	SRF-type transcription factor (DNA-binding and dimerisation domain);K-box region;Protein of unknown function (DUF1192);Protein of unknown function (DUF2756)
MA_57493g0010	piab	1.4942	PF00319.13;PF10584.4	SRF-type transcription factor (DNA-binding and dimerisation domain);Proteasome subunit A N-terminal signature
MA_10433821g0010	piab	1.1456	PF00448.17;PF02881.14;PF01656.18;PF13521.1;PF01583.15;PF03205.9;PF13401.1;PF09848.4;PF03266.10;PF02492.14;PF13439.1;PF13604.1;PF13173.1;PF06414.7;PF13614.1;PF12846.2;PF02223.12	SRP54-type protein, GTPase domain;SRP54-type protein, helical bundle domain;CobQ/CobB/MinD/ParA nucleotide binding domain;AAA domain;Adenylylsulphate kinase;Molybdopterin guanine dinucleotide synthesis protein B;AAA domain;Uncharacterized conserved protein (DUF2075);NTPase;CobW/HypB/UreG, nucleotide-binding domain;Glycosyltransferase Family 4;AAA domain;AAA domain;Zeta toxin;AAA domain;AAA-like d…
GQ02821_G19	pigl	1.1456	PF00448.17;PF02881.14;PF01656.18;PF13521.1;PF02492.14;PF03205.9;PF01583.15;PF13401.1;PF03266.10;PF13604.1;PF09848.4;PF13173.1;PF13439.1;PF06414.7;PF13614.1;PF02223.12	SRP54-type protein, GTPase domain;SRP54-type protein, helical bundle domain;CobQ/CobB/MinD/ParA nucleotide binding domain;AAA domain;CobW/HypB/UreG, nucleotide-binding domain;Molybdopterin guanine dinucleotide synthesis protein B;Adenylylsulphate kinase;AAA domain;NTPase;AAA domain;Uncharacterized conserved protein (DUF2075);AAA domain;Glycosyltransferase Family 4;Zeta toxin;AAA domain;Thymidylat…
GQ02904_C22	pigl	1.0622	PF08323.6;PF00534.15;PF13692.1;PF13439.1	Starch synthase catalytic domain;Glycosyl transferases group 1;Glycosyl transferases group 1;Glycosyltransferase Family 4
MA_10429460g0010	piab	1.0622	PF08323.6;PF00534.15;PF13692.1;PF13439.1	Starch synthase catalytic domain;Glycosyl transferases group 1;Glycosyl transferases group 1;Glycosyltransferase Family 4
GQ04104_M09	pigl	1.1909	PF01852.14	START domain
MA_122121g0010	piab	1.1909	PF01852.14;PF00046.24;PF05920.6	START domain;Homeobox domain;Homeobox KN domain
MA_13166g0010	piab	1.5481	PF01740.16;PF13466.1;PF07159.7	STAS domain;STAS domain;Protein of unknown function (DUF1394)
GQ02806_C16	pigl	1.0618	PF07876.7	Stress responsive A/B Barrel Domain
GQ03214_N17	pigl	1.0058	PF07876.7	Stress responsive A/B Barrel Domain
MA_10427752g0010	piab	1.0618	PF07876.7	Stress responsive A/B Barrel Domain
MA_17548g0010	piab	1.0058	PF07876.7;PF13393.1	Stress responsive A/B Barrel Domain;Histidyl-tRNA synthetase
MA_295849g0010	piab	1.2257	PF00082.17;PF06594.6	Subtilase family;Haemolysin-type calcium binding protein related domain
GQ03718_K19	pigl	1.9323	PF03083.11	Sugar efflux transporter for intercellular exchange
MA_178981g0010	piab	1.1372	PF03083.11	Sugar efflux transporter for intercellular exchange
GQ03212_L16	pigl	1.1372	PF03083.11;PF08660.6	Sugar efflux transporter for intercellular exchange;Oligosaccharide biosynthesis protein Alg14 like
MA_8809860g0010	piab	1.9323	PF03083.11;PF04193.9	Sugar efflux transporter for intercellular exchange;PQ loop repeat
GQ0201_P01	pigl	1.1951	PF00916.15;PF03053.9;PF13194.1	Sulfate transporter family;ORF3b coronavirus protein;Domain of unknown function (DUF4010)
GQ03204_K04	pigl	1.5481	PF00916.15;PF01740.16;PF13466.1	Sulfate transporter family;STAS domain;STAS domain
MA_54753g0010	piab	1.3560	PF00916.15;PF13792.1;PF01740.16	Sulfate transporter family;Sulfate transporter N-terminal domain with GLY motif;STAS domain
MA_10432708g0010	piab	1.1951	PF00916.15;PF13792.1;PF01740.16;PF13466.1	Sulfate transporter family;Sulfate transporter N-terminal domain with GLY motif;STAS domain;STAS domain
GQ04005_E15	pigl	1.3560	PF13792.1;PF00916.15	Sulfate transporter N-terminal domain with GLY motif;Sulfate transporter family
GQ03709_J14	pigl	1.1916	PF04938.7	Survival motor neuron (SMN) interacting protein 1 (SIP1)
MA_10434847g0010	piab	1.1916	PF04938.7	Survival motor neuron (SMN) interacting protein 1 (SIP1)
WS0082_M17	pigl	1.7380	PF02201.13	SWIB/MDM2 domain
MA_10427190g0010	piab	1.7967	PF00804.20;PF03347.8	Syntaxin;Vibrio thermostable direct hemolysin
GQ0196_O20	pigl	1.2933	PF12325.3;PF06103.6	TATA element modulatory factor 1 TATA binding;Bacterial protein of unknown function (DUF948)
GQ03316_H02	pigl	1.0886	PF03936.11;PF01397.16	Terpene synthase family, metal binding domain;Terpene synthase, N-terminal domain
MA_167185g0010	piab	1.0886	PF03936.11;PF01397.16;PF00103.15	Terpene synthase family, metal binding domain;Terpene synthase, N-terminal domain;Somatotropin hormone family
GQ03807_J24	pigl	1.0223	PF00335.15	Tetraspanin family
MA_100296g0010	piab	1.0223	PF00335.15	Tetraspanin family
MA_10428271g0010	piab	1.1155	PF07719.12;PF13414.1;PF00515.23;PF13424.1;PF13181.1;PF13374.1;PF13428.1;PF13176.1;PF13432.1;PF13371.1;PF00651.26;PF00565.12	Tetratricopeptide repeat;TPR repeat;Tetratricopeptide repeat;Tetratricopeptide repeat;Tetratricopeptide repeat;Tetratricopeptide repeat;Tetratricopeptide repeat;Tetratricopeptide repeat;Tetratricopeptide repeat;Tetratricopeptide repeat;BTB/POZ domain;Staphylococcal nuclease homologue
GQ03122_E05	pigl	1.9364	PF08711.6	TFIIS helical bundle-like domain
MA_23914g0010	piab	1.9364	PF08711.6	TFIIS helical bundle-like domain
WS0327_N02	pigl	1.1218	PF00314.12;PF00947.14	Thaumatin family;Picornavirus core protein 2A
MA_93606g0010	piab	1.1218	PF00314.12;PF00947.14	Thaumatin family;Picornavirus core protein 2A
MA_10436531g0010	piab	1.0615	PF05317.6	Thermopsin
GQ03201_C24	pigl	1.1534	PF04263.11;PF04265.9	Thiamin pyrophosphokinase, catalytic domain;Thiamin pyrophosphokinase, vitamin B1 binding domain
MA_933286g0010	piab	1.1534	PF04265.9;PF04263.11	Thiamin pyrophosphokinase, vitamin B1 binding domain;Thiamin pyrophosphokinase, catalytic domain
GQ03326_C08	pigl	1.1203	PF03061.17;PF13622.1	Thioesterase superfamily;Thioesterase-like superfamily
GQ03125_F09	pigl	1.0922	PF03061.17;PF13622.1	Thioesterase superfamily;Thioesterase-like superfamily
MA_10430869g0010	piab	1.0922	PF03061.17;PF13622.1	Thioesterase superfamily;Thioesterase-like superfamily
GQ03235_N20	pigl	1.0529	PF05724.6;PF13847.1;PF12847.2;PF08241.7;PF13489.1;PF13649.1;PF08242.7;PF13659.1	Thiopurine S-methyltransferase (TPMT);Methyltransferase domain;Methyltransferase domain;Methyltransferase domain;Methyltransferase domain;Methyltransferase domain;Methyltransferase domain;Methyltransferase domain
MA_50994g0010	piab	1.0529	PF05724.6;PF13847.1;PF12847.2;PF13649.1;PF08241.7;PF08242.7;PF13659.1;PF13489.1;PF05175.9;PF09445.5;PF01739.13;PF03848.9;PF13679.1	Thiopurine S-methyltransferase (TPMT);Methyltransferase domain;Methyltransferase domain;Methyltransferase domain;Methyltransferase domain;Methyltransferase domain;Methyltransferase domain;Methyltransferase domain;Methyltransferase small domain;RNA cap guanine-N2 methyltransferase;CheR methyltransferase, SAM binding domain;Tellurite resistance protein TehB;Methyltransferase domain
GQ03513_E14	pigl	1.4968	PF00085.15;PF13098.1;PF07376.6	Thioredoxin;Thioredoxin-like domain;Prosystemin
MA_10434284g0010	piab	1.4968	PF00085.15;PF13098.1;PF07376.6	Thioredoxin;Thioredoxin-like domain;Prosystemin
MA_12242g0010	piab	1.7721	PF00085.15;PF13098.1;PF13848.1;PF13899.1;PF13905.1;PF13192.1;PF08534.5;PF07449.6;PF13586.1;PF13462.1	Thioredoxin;Thioredoxin-like domain;Thioredoxin-like domain;Thioredoxin-like;Thioredoxin-like;Thioredoxin domain;Redoxin;Hydrogenase-1 expression protein HyaE;Transposase DDE domain;Thioredoxin
GQ04006_L24	pigl	1.7721	PF00085.15;PF13098.1;PF13905.1;PF13899.1;PF00578.16;PF13848.1;PF08534.5;PF07449.6;PF03190.10;PF13192.1	Thioredoxin;Thioredoxin-like domain;Thioredoxin-like;Thioredoxin-like;AhpC/TSA family;Thioredoxin-like domain;Redoxin;Hydrogenase-1 expression protein HyaE;Protein of unknown function, DUF255;Thioredoxin domain
GQ03203_B21	pigl	1.3159	PF00085.15;PF13098.1;PF13899.1;PF13905.1;PF13192.1;PF07689.7;PF08534.5	Thioredoxin;Thioredoxin-like domain;Thioredoxin-like;Thioredoxin-like;Thioredoxin domain;KaiB domain;Redoxin
MA_10433314g0010	piab	1.3159	PF00085.15;PF13098.1;PF13899.1;PF13905.1;PF13192.1;PF07689.7;PF08534.5	Thioredoxin;Thioredoxin-like domain;Thioredoxin-like;Thioredoxin-like;Thioredoxin domain;KaiB domain;Redoxin
MA_10436587g0010	piab	1.9718	PF06200.9	tify domain
GQ03222_B13	pigl	1.9718	PF06200.9;PF09425.5	tify domain;Divergent CCT motif
GQ03604_O12	pigl	1.0262	PF02466.14	Tim17/Tim22/Tim23/Pmp24 family
MA_8396769g0010	piab	1.0262	PF02466.14	Tim17/Tim22/Tim23/Pmp24 family
GQ03506_I18	pigl	1.0567	PF03219.9	TLC ATP/ADP transporter
MA_10428243g0010	piab	1.0567	PF03219.9	TLC ATP/ADP transporter
GQ03118_P24	pigl	1.0340	PF03798.11	TLC domain
MA_19116g0010	piab	1.0340	PF03798.11	TLC domain
GQ03709_F18	pigl	1.1605	PF13414.1;PF07719.12;PF00515.23;PF13424.1;PF13432.1	TPR repeat;Tetratricopeptide repeat;Tetratricopeptide repeat;Tetratricopeptide repeat;Tetratricopeptide repeat
GQ0203_N07	pigl	1.1155	PF13414.1;PF07719.12;PF00515.23;PF13424.1;PF13428.1;PF13431.1;PF13176.1;PF13371.1;PF13181.1;PF13432.1;PF13374.1;PF13429.1;PF00565.12	TPR repeat;Tetratricopeptide repeat;Tetratricopeptide repeat;Tetratricopeptide repeat;Tetratricopeptide repeat;Tetratricopeptide repeat;Tetratricopeptide repeat;Tetratricopeptide repeat;Tetratricopeptide repeat;Tetratricopeptide repeat;Tetratricopeptide repeat;Tetratricopeptide repeat;Staphylococcal nuclease homologue
GQ02820_P07	pigl	1.3229	PF02458.10	Transferase family
GQ01305_J20	pigl	1.1760	PF02458.10	Transferase family
GQ02012_B01	pigl	1.0258	PF02458.10	Transferase family
MA_9969794g0010	piab	1.3229	PF02458.10	Transferase family
MA_10431404g0010	piab	1.1760	PF02458.10	Transferase family
MA_473451g0010	piab	1.0258	PF02458.10	Transferase family
MA_100107g0010	piab	1.0131	PF08693.5;PF02439.10	Transmembrane alpha-helix domain;Adenovirus E3 region protein CR2
GQ0069_O20	pigl	1.2143	PF01490.13;PF04304.8	Transmembrane amino acid transporter protein;Protein of unknown function (DUF454)
MA_63268g0010	piab	1.2143	PF01490.13;PF03222.8	Transmembrane amino acid transporter protein;Tryptophan/tyrosine permease family
GQ04004_K20	pigl	1.0233	PF03151.11;PF08449.6;PF00892.15;PF06027.7;PF13536.1	Triose-phosphate Transporter family;UAA transporter family;EamA-like transporter family;Eukaryotic protein of unknown function (DUF914);Multidrug resistance efflux transporter
GQ03519_E21	pigl	1.0363	PF08303.6	tRNA ligase kinase domain
MA_10436627g0010	piab	1.2000	PF03054.11;PF12018.3	tRNA methyl transferase;Domain of unknown function (DUF3508)
GQ04111_G07	pigl	1.1121	PF01416.15	tRNA pseudouridine synthase
MA_27369g0010	piab	1.1121	PF01416.15	tRNA pseudouridine synthase
MA_66020g0010	piab	1.0407	PF00133.17;PF09334.6;PF01406.14	tRNA synthetases class I (I, L, M and V);tRNA synthetases class I (M);tRNA synthetases class I (C) catalytic domain
GQ02828_L20	pigl	1.3787	PF04525.7;PF12992.2	Tubby C 2;Domain of unknown function, B. Theta Gene description (DUF3876)
MA_205724g0010	piab	1.3787	PF04525.7;PF12992.2	Tubby C 2;Domain of unknown function, B. Theta Gene description (DUF3876)
MA_10428923g0020	piab	1.1745	PF00627.26	UBA/TS-N domain
GQ04005_D23	pigl	1.1745	PF00627.26;PF12756.2	UBA/TS-N domain;C2H2 type zinc-finger (2 copies)
MA_4040g0010	piab	1.5344	PF00240.18;PF11976.3;PF13019.1;PF13881.1;PF10302.4;PF13860.1;PF11620.3;PF12977.2;PF08337.7;PF11069.3;PF08817.5	Ubiquitin family;Ubiquitin-2 like Rad60 SUMO-like;Telomere stability and silencing;Ubiquitin-2 like Rad60 SUMO-like;DUF2407 ubiquitin-like domain;FlgD Ig-like domain;GA-binding protein alpha chain;Domain of Unknown Function with PDB structure (DUF3861);Plexin cytoplasmic RasGAP domain;Protein of unknown function (DUF2870);WXG100 protein secretion system (Wss), protein YukD
GQ03005_D04	pigl	1.5344	PF00240.18;PF11976.3;PF13881.1;PF13019.1;PF10302.4;PF11069.3;PF04452.9;PF11470.3;PF13860.1;PF08337.7;PF01556.13;PF09597.5	Ubiquitin family;Ubiquitin-2 like Rad60 SUMO-like;Ubiquitin-2 like Rad60 SUMO-like;Telomere stability and silencing;DUF2407 ubiquitin-like domain;Protein of unknown function (DUF2870);RNA methyltransferase;GLUT4 regulating protein TUG;FlgD Ig-like domain;Plexin cytoplasmic RasGAP domain;DnaJ C terminal domain;IGR protein motif
MA_811258g0010	piab	1.1085	PF00240.18;PF11976.3;PF13881.1;PF08817.5	Ubiquitin family;Ubiquitin-2 like Rad60 SUMO-like;Ubiquitin-2 like Rad60 SUMO-like;WXG100 protein secretion system (Wss), protein YukD
MA_30032g0010	piab	1.5244	PF13881.1;PF00240.18	Ubiquitin-2 like Rad60 SUMO-like;Ubiquitin family
GQ03314_E11	pigl	1.5244	PF13881.1;PF00240.18;PF10302.4	Ubiquitin-2 like Rad60 SUMO-like;Ubiquitin family;DUF2407 ubiquitin-like domain
GQ03607_M08	pigl	1.8046	PF00201.13;PF13528.1	UDP-glucoronosyl and UDP-glucosyl transferase;Glycosyl transferase family 1
GQ03316_N06	pigl	1.8273	PF00582.21	Universal stress protein family
MA_10431018g0010	piab	1.8273	PF00582.21	Universal stress protein family
MA_10436849g0010	piab	1.4556	PF00400.27	WD domain, G-beta repeat
GQ03816_L01	pigl	1.5122	PF00400.27;PF13863.1	WD domain, G-beta repeat;Domain of unknown function (DUF4200)
MA_10195045g0020	piab	1.3278	PF00400.27;PF02985.17	WD domain, G-beta repeat;HEAT repeat
GQ02810_D09	pigl	1.3278	PF00400.27;PF08801.6	WD domain, G-beta repeat;Nup133 N terminal like
GQ03239_P08	pigl	1.4556	PF00400.27;PF13570.1	WD domain, G-beta repeat;YWTD domain
GQ0131_A10	pigl	1.4752	PF00400.27;PF13570.1;PF02239.11;PF11768.3;PF01453.19;PF13360.1	WD domain, G-beta repeat;YWTD domain;Cytochrome D1 heme domain;Protein of unknown function (DUF3312);D-mannose binding lectin;PQQ-like domain
GQ0204_G04	pigl	1.1316	PF07676.7;PF00930.16	WD40-like Beta Propeller Repeat;Dipeptidyl peptidase IV (DPP IV) N-terminal region
MA_10434906g0020	piab	1.1316	PF07676.7;PF00930.16	WD40-like Beta Propeller Repeat;Dipeptidyl peptidase IV (DPP IV) N-terminal region
GQ02808_M23	pigl	1.1649	PF08536.6	Whirly transcription factor
MA_10436225g0020	piab	1.0363	PF13412.1;PF13404.1;PF07627.6	Winged helix-turn-helix DNA-binding;AsnC-type helix-turn-helix domain;Protein of unknown function (DUF1588)
GQ03719_D12	pigl	1.5033	PF08879.5;PF08880.6	WRC;QLQ
MA_88101g0010	piab	1.7641	PF08879.5;PF08880.6	WRC;QLQ
MA_33661g0010	piab	1.5033	PF08879.5;PF08880.6	WRC;QLQ
GQ03602_D19	pigl	1.1266	PF07983.8;PF00332.13	X8 domain;Glycosyl hydrolases family 17
GQ03701_H19	pigl	1.5842	PF04690.8;PF00505.14;PF09011.5;PF11331.3;PF10122.4	YABBY protein;HMG (high mobility group) box;Domain of unknown function (DUF1898);Protein of unknown function (DUF3133);Mu-like prophage protein Com
MA_407206g0010	piab	1.5842	PF04690.8;PF00505.14;PF09011.5;PF11331.3;PF10122.4	YABBY protein;HMG (high mobility group) box;Domain of unknown function (DUF1898);Protein of unknown function (DUF3133);Mu-like prophage protein Com
GQ02820_F02	pigl	1.6527	PF02182.12;PF00856.23;PF05033.11	YDG/SRA domain;SET domain;Pre-SET motif
MA_8587835g0010	piab	1.3271	PF02542.11	YgbB family
GQ02822_C02	pigl	1.3271	PF02542.11;PF03094.10	YgbB family;Mlo family
GQ03214_A16	pigl	1.4560	PF04893.12	Yip1 domain
MA_631179g0010	piab	1.4560	PF04893.12;PF03878.10;PF03076.9	Yip1 domain;YIF1;Equine arteritis virus GP3
MA_91212g0010	piab	1.2463	PF04770.7	ZF-HD protein dimerisation region
WS00738_L22	pigl	1.1124	PF00098.18;PF13917.1;PF14392.1	Zinc knuckle;Zinc knuckle;Zinc knuckle
MA_62616g0010	piab	1.1124	PF00098.18;PF13917.1;PF14392.1	Zinc knuckle;Zinc knuckle;Zinc knuckle
MA_10426375g0010	piab	1.0809	PF13602.1;PF08240.7;PF00107.21	Zinc-binding dehydrogenase;Alcohol dehydrogenase GroES-like domain;Zinc-binding dehydrogenase
GQ03109_K04	pigl	1.0809	PF13602.1;PF08240.7;PF00107.21;PF01723.11	Zinc-binding dehydrogenase;Alcohol dehydrogenase GroES-like domain;Zinc-binding dehydrogenase;Chorion protein
GQ03116_G01	pigl	1.1385	PF00107.21;PF02826.14;PF02254.13;PF07991.7	Zinc-binding dehydrogenase;D-isomer specific 2-hydroxyacid dehydrogenase, NAD binding domain;TrkA-N domain;Acetohydroxy acid isomeroreductase, catalytic domain
