# Supplementary material for: Genome-Wide Analysis Reveals Diverged Patterns of Codon Bias, Gene Expression, and Rates of Sequence Evolution in Picea Gene Families
Source: Genome Biol Evol. 2015 Mar 5;7(4):1002–15. doi: 10.1093/gbe/evv044 (PMC4419791; doi:10.1093/gbe/evv044)
Supplement: Supplementary Data [file supp_evv044_suppl_data.zip › correct_frame.pl]

#!/usr/bin/perl -w


##script for correcting coding sequences for partial codon at the start of a sequence
##this may result in one or more internal stop codons due to incorrect frame for translation

use Bio::SeqIO;

$seqio_obj = Bio::SeqIO->new(-file => "Pabies1.0-HC-cds.fna", -format => "fasta" );

$seqout_obj = Bio::SeqIO->new(-file => '>Pabies1.0-HC-cds_cleaned.fna', -format => 'fasta' );

$j=0;
while ($seq_obj = $seqio_obj->next_seq){
    $j++;
    print $j,"\n";
    $frame=-99;
    for($i=0;$i<3;$i++){ 
	
	##translate to protein
	$prot_obj = $seq_obj->translate(-frame => $i);
	##get lnegth of protein sequence
	$len = $prot_obj->length;
	##remove last amino acid (which may be a stop codon)
	$prot_obj2 = $prot_obj->trunc(1,$len-1);
	##count number of stop codons in protein sequence
	$stops = ($prot_obj2->seq =~ tr/*//);
	
	if($stops==0){
	    $frame=$i;
	}
    }

    ##only print sequences that have no stop codons
    if($frame>=0){
	$len = $seq_obj->length;
	##trim of bases from the start of the sequence to get initial start codon
	$seq_obj2 = $seq_obj->trunc($frame+1,$len);
	##write trimmed seuquence to new file
	$seqout_obj->write_seq($seq_obj2);
    }
}
