# Supplementary material for: Genome-Wide Analysis Reveals Diverged Patterns of Codon Bias, Gene Expression, and Rates of Sequence Evolution in Picea Gene Families
Source: Genome Biol Evol. 2015 Mar 5;7(4):1002–15. doi: 10.1093/gbe/evv044 (PMC4419791; doi:10.1093/gbe/evv044)
Supplement: Supplementary Data [file supp_evv044_suppl_data.zip › Pabies_genfamID_expression.txt]

Gene_ID	Genefamily_ID	chromosome	confidence	query.len	intron.number	intron.mean	intron.max	intron.total	gc	expression.breadth	exp.breadth.tissue	expression.level	expression.lev.class
piab|MA_10000405g0010	picea1000	MA_10000405	High	700	NA	NA	NA	NA	52,34	4	3	2,02	2
piab|MA_10061449g0010	picea1000	MA_10061449	High	1365	5	391	728	1957	41,46	14	5	1,37	2
piab|MA_10140790g0010	picea1000	MA_10140790	High	612	4	194	217	776	43,14	22	8	119,01	9
piab|MA_101756g0010	picea1000	MA_101756	High	670	7	130	234	915	45,46	22	8	53,78	8
piab|MA_10214585g0010	picea1000	MA_10214585	High	1365	5	386	869	1934	42,79	1	1	0,08	1
piab|MA_10255537g0010	picea1000	MA_10255537	High	583	3	169	249	507	42,22	21	8	9,55	5
piab|MA_10259994g0010	picea1000	MA_10259994	High	865	3	208	304	624	45,85	11	7	6,08	4
piab|MA_10426030g0010	picea1000	MA_10426030	High	813	NA	NA	NA	NA	41,72	20	7	922,07	10
piab|MA_10426207g0010	picea1000	MA_10426207	High	2064	4	154	242	619	43,69	17	6	20,34	7
piab|MA_10426949g0010	picea1000	MA_10426949	High	2118	15	1179	7102	17696	43,07	22	8	85,79	9
piab|MA_10426985g0010	picea1000	MA_10426985	High	342	1	311	311	311	42,45	22	8	80,85	9
piab|MA_10427140g0010	picea1000	MA_10427140	High	378	1	114	114	114	42,88	17	6	6,08	4
piab|MA_10429568g0010	picea1000	MA_10429568	High	583	4	186	344	744	43,58	16	5	31	7
piab|MA_10430408g0010	picea1000	MA_10430408	High	2037	5	473	1410	2368	51,8	10	7	8,05	4
piab|MA_10430458g0010	picea1000	MA_10430458	High	864	NA	NA	NA	NA	47,47	19	7	1274,79	10
piab|MA_10431591g0010	picea1000	MA_10431591	High	2727	4	585	1949	2343	47,52	22	8	27,56	7
piab|MA_10433192g0010	picea1000	MA_10433192	High	1512	4	1277	4259	5110	45,42	22	8	45,19	8
piab|MA_10433896g0010	picea1000	MA_10433896	High	984	3	776	1803	2330	51,83	22	8	371,51	10
piab|MA_10434654g0010	picea1000	MA_10434654	High	1263	1	601	601	601	50,19	22	8	13,39	5
piab|MA_10434850g0010	picea1000	MA_10434850	High	583	2	217	223	435	44,57	21	8	190,48	10
piab|MA_10436347g0010	picea1000	MA_10436347	High	533	6	114	192	687	46,07	20	8	188,29	10
piab|MA_10436347g0020	picea1000	MA_10436347	High	533	1	942	942	942	46,6	7	3	3,17	3
piab|MA_1052608g0010	picea1000	MA_1052608	High	1014	4	117	149	468	43,55	0	0	0	NA
piab|MA_113766g0010	picea1000	MA_113766	High	1365	NA	NA	NA	NA	44	12	7	6,59	4
piab|MA_125412g0010	picea1000	MA_125412	High	1923	NA	NA	NA	NA	46,33	22	8	14,79	5
piab|MA_126820g0010	picea1000	MA_126820	High	712	4	922	3335	3690	46,46	0	0	0	NA
piab|MA_141331g0010	picea1000	MA_141331	High	2118	18	1085	7102	19547	43,45	22	8	145,08	10
piab|MA_1645746g0010	picea1000	MA_1645746	High	207	NA	NA	NA	NA	53,82	12	2	47,86	8
piab|MA_202506g0010	picea1000	MA_202506	High	1130	1	515	515	515	43,4	21	8	4,72	4
piab|MA_285982g0010	picea1000	MA_285982	High	1365	3	107	117	321	41,33	6	2	0,65	1
piab|MA_468133g0010	picea1000	MA_468133	High	547	5	214	312	1070	43,5	21	8	42,8	8
piab|MA_6179956g0010	picea1000	MA_6179956	High	273	NA	NA	NA	NA	48,42	11	1	126,31	9
piab|MA_700325g0010	picea1000	MA_700325	High	2064	6	119	150	717	44,56	9	5	4,79	4
piab|MA_719166g0010	picea1000	MA_719166	High	1014	1	141	141	141	46,1	20	8	142,93	10
piab|MA_7301228g0010	picea1000	MA_7301228	High	865	NA	NA	NA	NA	44,81	0	0	0	NA
piab|MA_778884g0010	picea1000	MA_778884	High	1365	NA	NA	NA	NA	43,26	10	3	6,16	4
piab|MA_900787g0010	picea1000	MA_900787	High	1246	4	264	665	1056	44	15	6	1,14	2
piab|MA_9111704g0010	picea1000	MA_9111704	High	602	2	261	285	523	45,23	21	8	72,66	9
piab|MA_92189g0020	picea1000	MA_92189	High	2037	1	73	73	73	55,41	22	8	20,36	6
piab|MA_9232034g0010	picea1000	MA_9232034	High	248	NA	NA	NA	NA	51,04	22	8	27,52	7
piab|MA_9271360g0010	picea1000	MA_9271360	High	1014	NA	NA	NA	NA	45,64	2	2	0,23	1
piab|MA_9310555g0010	picea1000	MA_9310555	High	248	NA	NA	NA	NA	49,47	11	3	5,18	4
piab|MA_951465g0010	picea1000	MA_951465	High	1074	1	121	121	121	43,39	10	6	0,98	2
piab|MA_36178g0010	picea1000	MA_36178	High	1101	10	2961	19781	29616	46,1	22	8	272,77	10
piab|MA_3528435g0010	picea1000	MA_3528435	High	392	NA	NA	NA	NA	52,47	13	4	4,51	4
piab|MA_10427206g0010	picea1000	MA_10427206	High	1479	4	1296	4643	5187	44,65	22	8	106,63	9
piab|MA_10428962g0010	picea1000	MA_10428962	High	1893	7	2477	14125	17343	44,1	22	8	208,12	10
piab|MA_10430833g0010	picea1000	MA_10430833	High	984	4	354	671	1418	46,8	22	8	83,84	9
piab|MA_10436076g0010	picea1000	MA_10436076	High	1055	11	193	980	2131	43,92	17	6	15,97	6
piab|MA_151459g0020	picea1000	MA_151459	High	285	1	256	256	256	38	0	0	0	NA
piab|MA_195971g0010	picea1000	MA_195971	High	1365	5	186	304	931	41,1	6	3	0,68	1
piab|MA_577114g0010	picea1000	MA_577114	High	2396	NA	NA	NA	NA	42,46	10	6	6,15	4
piab|MA_133096g0010	picea1000	MA_133096	High	1296	5	1379	6165	6899	45,29	22	8	209,95	10
piab|MA_102531g0010	picea1000	MA_102531	High	1019	NA	NA	NA	NA	51,29	10	5	3,84	3
piab|MA_8358477g0010	picea1000	MA_8358477	High	1253	NA	NA	NA	NA	44,28	22	8	285,71	10
piab|MA_8531681g0010	picea1000	MA_8531681	High	1028	2	114	118	228	41,22	14	4	26,58	7
piab|MA_496667g0010	picea1000	MA_496667	High	322	NA	NA	NA	NA	41,7	1	1	1,59	2
piab|MA_10237752g0010	picea1000	MA_10237752	High	1095	5	275	518	1376	43,26	22	8	142,22	9
piab|MA_335114g0020	picea1000	MA_335114	High	1947	NA	NA	NA	NA	41,59	22	8	6,86	4
piab|MA_76837g0010	picea1000	MA_76837	High	1830	2	359	643	718	49,97	21	8	26,92	7
piab|MA_18855g0020	picea1000	MA_18855	High	783	NA	NA	NA	NA	49,94	10	7	14,3	5
piab|MA_10184540g0010	picea1000	MA_10184540	High	482	NA	NA	NA	NA	49,84	0	0	0	NA
piab|MA_9603551g0010	picea1000	MA_9603551	High	759	NA	NA	NA	NA	45,33	12	8	19	6
piab|MA_10435959g0010	picea1000	MA_10435959	High	1203	NA	NA	NA	NA	50,87	6	5	37,61	8
piab|MA_294g0010	picea1000	MA_294	High	1248	10	1206	10347	12060	44,49	21	8	4,26	3
piab|MA_6464638g0010	picea1000	MA_6464638	High	1365	3	190	268	570	41,86	0	0	0	NA
piab|MA_10437203g0020	picea1000	MA_10437203	High	2104	8	892	5934	7142	45,12	20	8	211,71	10
piab|MA_962355g0010	picea1000	MA_962355	High	1130	5	352	1033	1760	42,62	0	0	0	NA
piab|MA_10434478g0010	picea1000	MA_10434478	High	826	8	542	1881	4342	45,11	22	8	154,59	9
piab|MA_10429787g0010	picea1000	MA_10429787	High	779	6	115	125	695	44,44	0	0	0	NA
piab|MA_10437203g0010	picea1000	MA_10437203	High	2104	8	415	2231	3324	45,1	22	8	92,08	9
piab|MA_111441g0010	picea1000	MA_111441	High	1563	NA	NA	NA	NA	43	0	0	0	NA
piab|MA_430684g0030	picea1000	MA_430684	High	2037	NA	NA	NA	NA	55,95	19	7	3,91	4
piab|MA_10436602g0020	picea1000	MA_10436602	High	2736	NA	NA	NA	NA	53,2	21	8	25,74	7
piab|MA_19963g0010	picea1000	MA_19963	High	2499	2	758	1385	1516	47,81	22	8	19,61	6
piab|MA_52897g0010	picea1000	MA_52897	High	1014	2	128	152	257	43,54	7	6	0,99	2
piab|MA_120873g0010	picea1000	MA_120873	High	882	1	92	92	92	52,2	2	1	0,27	1
piab|MA_10435854g0010	picea1000	MA_10435854	High	712	7	2586	17498	18106	47,34	18	6	8,07	5
piab|MA_7104g0020	picea1000	MA_7104	High	532	5	1776	8472	8880	45,11	0	0	0	NA
piab|MA_162930g0010	picea1000	MA_162930	High	1317	6	127	183	767	46,94	19	7	16,3	6
piab|MA_10102211g0010	picea1000	MA_10102211	High	802	NA	NA	NA	NA	53,83	16	6	2,45	3
piab|MA_101258g0010	picea1000	MA_101258	High	2088	7	229	896	1609	42,74	19	6	65,11	8
piab|MA_10148146g0010	picea1000	MA_10148146	High	1248	1	111	111	111	50	22	8	127,93	9
piab|MA_10164364g0010	picea1000	MA_10164364	High	721	NA	NA	NA	NA	53,22	20	8	15,56	6
piab|MA_10193198g0010	picea1000	MA_10193198	High	834	1	137	137	137	43,37	2	2	0,97	2
piab|MA_10202872g0010	picea1000	MA_10202872	High	1115	3	165	207	496	43,19	15	7	5,77	4
piab|MA_10213388g0010	picea1000	MA_10213388	High	2037	NA	NA	NA	NA	53,41	18	7	15,8	6
piab|MA_10235107g0010	picea1000	MA_10235107	High	873	NA	NA	NA	NA	51,19	16	6	13,99	5
piab|MA_10259799g0010	picea1000	MA_10259799	High	657	NA	NA	NA	NA	48,75	0	0	0	NA
piab|MA_10265740g0010	picea1000	MA_10265740	High	2583	NA	NA	NA	NA	44,3	21	8	6,36	4
piab|MA_10279188g0010	picea1000	MA_10279188	High	1046	5	541	2102	2708	41,05	22	8	21,97	6
piab|MA_10292331g0020	picea1000	MA_10292331	High	2037	NA	NA	NA	NA	51,4	0	0	0	NA
piab|MA_10296064g0010	picea1000	MA_10296064	High	865	NA	NA	NA	NA	45,3	22	8	148,41	10
piab|MA_10296065g0010	picea1000	MA_10296065	High	306	NA	NA	NA	NA	45,39	13	3	71,92	9
piab|MA_103143g0010	picea1000	MA_103143	High	1248	6	157	317	944	45,23	13	4	7,35	4
piab|MA_10329547g0010	picea1000	MA_10329547	High	563	NA	NA	NA	NA	38,44	22	8	19,24	6
piab|MA_103711g0020	picea1000	MA_103711	High	1393	NA	NA	NA	NA	44,43	22	8	11,88	5
piab|MA_104192g0010	picea1000	MA_104192	High	1170	6	448	2091	2693	45,38	22	8	9,33	5
piab|MA_104203g0010	picea1000	MA_104203	High	1019	10	4650	16478	46509	46,7	22	8	117,15	9
piab|MA_10425981g0010	picea1000	MA_10425981	High	1022	2	141	182	283	46,11	19	7	177,45	10
piab|MA_10426022g0020	picea1000	MA_10426022	High	2104	NA	NA	NA	NA	44,88	13	3	2,02	2
piab|MA_10426030g0030	picea1000	MA_10426030	High	1173	6	229	661	1375	45,1	17	7	1,56	2
piab|MA_10426030g0040	picea1000	MA_10426030	High	571	NA	NA	NA	NA	43,41	2	2	0,6	1
piab|MA_10426231g0020	picea1000	MA_10426231	High	657	NA	NA	NA	NA	52,22	1	1	0,37	1
piab|MA_10426231g0040	picea1000	MA_10426231	High	1727	2	74	104	149	49,09	0	0	0	NA
piab|MA_10426480g0010	picea1000	MA_10426480	High	2037	NA	NA	NA	NA	48,53	12	3	10,21	5
piab|MA_10426598g0020	picea1000	MA_10426598	High	861	1	1565	1565	1565	51,07	21	8	12,71	5
piab|MA_10426650g0010	picea1000	MA_10426650	High	1509	1	147	147	147	42,9	22	8	19,84	6
piab|MA_10426754g0010	picea1000	MA_10426754	High	497	7	1607	3563	11250	44,8	22	8	39,76	8
piab|MA_10427125g0020	picea1000	MA_10427125	High	1260	2	309	384	619	39,03	22	8	34,66	7
piab|MA_10427613g0020	picea1000	MA_10427613	High	367	NA	NA	NA	NA	47,07	15	5	40,99	7
piab|MA_10428011g0010	picea1000	MA_10428011	High	957	6	272	630	1633	42,44	22	8	14,85	5
piab|MA_10428105g0010	picea1000	MA_10428105	High	1365	NA	NA	NA	NA	42,49	12	5	42,61	8
piab|MA_10428105g0020	picea1000	MA_10428105	High	471	NA	NA	NA	NA	41,1	2	2	0,32	1
piab|MA_10428105g0030	picea1000	MA_10428105	High	602	1	228	228	228	43,9	1	1	2,08	3
piab|MA_10428246g0010	picea1000	MA_10428246	High	2895	4	910	1802	3640	40,41	22	8	50,47	8
piab|MA_10428294g0010	picea1000	MA_10428294	High	2037	NA	NA	NA	NA	54,66	18	7	19,07	6
piab|MA_10428516g0010	picea1000	MA_10428516	High	1287	2	277	506	554	48,54	18	7	15,19	6
piab|MA_10428525g0030	picea1000	MA_10428525	High	2088	NA	NA	NA	NA	45,02	14	5	4,57	4
piab|MA_10428635g0010	picea1000	MA_10428635	High	2037	1	9672	9672	9672	54,67	15	5	46,48	8
piab|MA_10428783g0020	picea1000	MA_10428783	High	1014	NA	NA	NA	NA	44,48	0	0	0	NA
piab|MA_10428852g0010	picea1000	MA_10428852	High	1343	1	1282	1282	1282	49,59	16	5	4,82	4
piab|MA_10428905g0010	picea1000	MA_10428905	High	813	2	1654	3144	3308	43,31	22	8	392,42	10
piab|MA_10429053g0020	picea1000	MA_10429053	High	1278	1	266	266	266	45,82	21	8	10,56	5
piab|MA_10429078g0010	picea1000	MA_10429078	High	1329	NA	NA	NA	NA	46,93	22	8	24,31	7
piab|MA_10429158g0010	picea1000	MA_10429158	High	1246	9	200	310	1806	45,41	18	6	198,73	10
piab|MA_10429182g0020	picea1000	MA_10429182	High	1641	5	473	1091	2368	44,06	22	8	22,29	6
piab|MA_10429657g0010	picea1000	MA_10429657	High	1947	5	1282	4565	6414	41,52	22	8	11,76	5
piab|MA_10429736g0010	picea1000	MA_10429736	High	1296	2	2343	4599	4686	42,97	19	7	29,96	7
piab|MA_10430063g0010	picea1000	MA_10430063	High	1530	5	311	919	1555	43,21	22	8	248,89	10
piab|MA_10430417g0010	picea1000	MA_10430417	High	1299	5	1338	6042	6691	45,12	22	8	17,11	6
piab|MA_10430478g0010	picea1000	MA_10430478	High	1170	4	874	3109	3497	44,5	22	8	113,21	9
piab|MA_10430511g0010	picea1000	MA_10430511	High	700	2	45	51	90	52,89	20	8	14,55	6
piab|MA_10430511g0030	picea1000	MA_10430511	High	700	NA	NA	NA	NA	52,95	18	6	41,25	7
piab|MA_10430946g0010	picea1000	MA_10430946	High	431	5	405	1541	2029	43,72	20	8	3,07	3
piab|MA_10431174g0010	picea1000	MA_10431174	High	2104	7	180	451	1260	45,47	19	7	92,72	9
piab|MA_10431336g0010	picea1000	MA_10431336	High	616	NA	NA	NA	NA	49,71	2	2	0,45	1
piab|MA_10431347g0010	picea1000	MA_10431347	High	1342	7	771	4557	5403	45,61	22	8	43,61	8
piab|MA_10431930g0010	picea1000	MA_10431930	High	1099	NA	NA	NA	NA	53,7	19	7	9,89	5
piab|MA_10432047g0010	picea1000	MA_10432047	High	1359	4	467	1010	1871	44,96	22	8	183,01	10
piab|MA_10432080g0010	picea1000	MA_10432080	High	1040	6	268	670	1611	44,78	15	5	340,34	10
piab|MA_10432161g0010	picea1000	MA_10432161	High	1317	1	44	44	44	44,97	22	8	71,94	9
piab|MA_10432733g0030	picea1000	MA_10432733	High	1057	1	231	231	231	44,62	21	8	164,1	10
piab|MA_10432748g0010	picea1000	MA_10432748	High	1206	NA	NA	NA	NA	49,08	21	7	146,71	10
piab|MA_10432964g0020	picea1000	MA_10432964	High	1253	6	190	330	1144	43,19	22	8	34,16	7
piab|MA_10433041g0010	picea1000	MA_10433041	High	2396	1	967	967	967	45,55	22	8	53,02	8
piab|MA_10433174g0010	picea1000	MA_10433174	High	648	3	73	101	221	50,19	17	6	3,93	3
piab|MA_10433174g0020	picea1000	MA_10433174	High	648	1	3651	3651	3651	50,37	22	8	86,91	9
piab|MA_10433215g0010	picea1000	MA_10433215	High	1727	NA	NA	NA	NA	49,44	21	8	44,84	8
piab|MA_10433215g0020	picea1000	MA_10433215	High	1727	NA	NA	NA	NA	50,28	14	5	2,43	3
piab|MA_10433346g0010	picea1000	MA_10433346	High	2457	4	838	2408	3355	43,65	22	8	84,75	9
piab|MA_10433473g0010	picea1000	MA_10433473	High	1278	NA	NA	NA	NA	46,28	22	8	20,34	6
piab|MA_10433481g0010	picea1000	MA_10433481	High	2043	9	432	1484	3893	45,41	22	8	148,27	10
piab|MA_10433481g0020	picea1000	MA_10433481	High	2043	NA	NA	NA	NA	45,07	17	6	1,9	2
piab|MA_10433621g0010	picea1000	MA_10433621	High	1830	2	166	213	332	50,68	2	2	0,1	1
piab|MA_10433621g0020	picea1000	MA_10433621	High	1806	1	156	156	156	50	20	8	27,68	7
piab|MA_10433716g0020	picea1000	MA_10433716	High	2031	1	220	220	220	44,27	22	8	39,37	8
piab|MA_10433771g0010	picea1000	MA_10433771	High	1203	3	1007	2770	3021	48,24	16	8	56,6	8
piab|MA_10434463g0010	picea1000	MA_10434463	High	1203	NA	NA	NA	NA	51,41	21	8	16,94	6
piab|MA_10434498g0010	picea1000	MA_10434498	High	2037	3	354	922	1062	54,47	22	8	32,09	7
piab|MA_10434594g0010	picea1000	MA_10434594	High	491	1	214	214	214	39,55	12	4	19,84	6
piab|MA_10434687g0010	picea1000	MA_10434687	High	1123	4	245	370	982	41,67	22	8	258,48	10
piab|MA_10434962g0020	picea1000	MA_10434962	High	1296	NA	NA	NA	NA	42,98	19	7	57,79	8
piab|MA_10435592g0010	picea1000	MA_10435592	High	1296	NA	NA	NA	NA	42,89	21	8	127,87	9
piab|MA_10435726g0020	picea1000	MA_10435726	High	861	NA	NA	NA	NA	51,39	16	4	5,03	4
piab|MA_10435882g0010	picea1000	MA_10435882	High	1200	2	7429	14681	14859	43,45	22	8	155,22	10
piab|MA_10435895g0010	picea1000	MA_10435895	High	1218	NA	NA	NA	NA	48,91	14	3	46,23	8
piab|MA_10435895g0020	picea1000	MA_10435895	High	1218	1	2148	2148	2148	49,21	15	4	97,62	9
piab|MA_10435895g0030	picea1000	MA_10435895	High	1218	NA	NA	NA	NA	49,1	12	2	14,44	6
piab|MA_10435958g0010	picea1000	MA_10435958	High	862	NA	NA	NA	NA	50,23	20	7	148,56	10
piab|MA_10436159g0020	picea1000	MA_10436159	High	1329	3	1438	1965	4315	46,63	22	8	11,5	5
piab|MA_10436198g0010	picea1000	MA_10436198	High	721	1	253	253	253	52,37	4	2	0,56	1
piab|MA_10436344g0010	picea1000	MA_10436344	High	423	1	5233	5233	5233	41,28	9	2	5,51	4
piab|MA_10436344g0020	picea1000	MA_10436344	High	862	NA	NA	NA	NA	45,86	12	4	7,79	4
piab|MA_10436498g0010	picea1000	MA_10436498	High	1821	2	102	114	204	51,7	17	7	26,21	7
piab|MA_10436782g0010	picea1000	MA_10436782	High	3153	9	191	571	1721	42,35	22	8	102,14	9
piab|MA_10436801g0010	picea1000	MA_10436801	High	555	2	455	758	911	42,76	19	6	15,13	6
piab|MA_10436840g0020	picea1000	MA_10436840	High	882	NA	NA	NA	NA	50,96	17	6	37,28	7
piab|MA_10437132g0010	picea1000	MA_10437132	High	575	1	117	117	117	49,58	19	8	174,9	10
piab|MA_10437273g0010	picea1000	MA_10437273	High	1074	NA	NA	NA	NA	45,21	16	5	19,42	6
piab|MA_104720g0010	picea1000	MA_104720	High	1130	7	424	1220	2972	42,47	6	4	0,79	1
piab|MA_105321g0010	picea1000	MA_105321	High	1206	6	165	431	990	44,34	20	7	27,37	7
piab|MA_1054190g0010	picea1000	MA_1054190	High	2037	NA	NA	NA	NA	54,65	22	8	18,24	6
piab|MA_106032g0010	picea1000	MA_106032	High	581	4	354	752	1416	46,08	22	8	46,38	8
piab|MA_10604g0010	picea1000	MA_10604	High	2070	6	174	430	1046	45,94	22	8	124,31	9
piab|MA_107910g0010	picea1000	MA_107910	High	1099	NA	NA	NA	NA	50,62	17	6	114,34	9
piab|MA_109071g0010	picea1000	MA_109071	High	2088	4	337	1072	1350	41,77	8	6	0,99	2
piab|MA_10908g0010	picea1000	MA_10908	High	1877	NA	NA	NA	NA	44,93	9	5	11,68	5
piab|MA_1123357g0010	picea1000	MA_1123357	High	367	NA	NA	NA	NA	48,72	0	0	0	NA
piab|MA_11330g0010	picea1000	MA_11330	High	1115	NA	NA	NA	NA	47,58	0	0	0	NA
piab|MA_113542g0010	picea1000	MA_113542	High	902	NA	NA	NA	NA	42,26	20	7	146,33	10
piab|MA_113573g0010	picea1000	MA_113573	High	921	6	660	2365	3960	43,96	22	8	91,72	9
piab|MA_114182g0010	picea1000	MA_114182	High	471	NA	NA	NA	NA	43,04	3	3	6,23	4
piab|MA_114300g0010	picea1000	MA_114300	High	2220	4	335	719	1343	43,46	22	8	81,06	9
piab|MA_114783g0010	picea1000	MA_114783	High	519	1	1847	1847	1847	53,65	17	7	27,63	7
piab|MA_115015g0010	picea1000	MA_115015	High	1014	NA	NA	NA	NA	44,92	16	6	52,15	8
piab|MA_118371g0010	picea1000	MA_118371	High	3066	14	536	5187	7516	46,29	22	8	66,72	9
piab|MA_118589g0010	picea1000	MA_118589	High	775	8	471	1768	3770	43,97	22	8	95,52	9
piab|MA_121123g0010	picea1000	MA_121123	High	2559	11	495	3863	5452	42,4	22	8	60,64	8
piab|MA_12125g0020	picea1000	MA_12125	High	1099	1	546	546	546	52,98	14	5	1,45	2
piab|MA_121826g0010	picea1000	MA_121826	High	915	1	103	103	103	45,99	22	8	5,05	4
piab|MA_122611g0010	picea1000	MA_122611	High	1218	NA	NA	NA	NA	49,49	2	1	0,16	1
piab|MA_123360g0010	picea1000	MA_123360	High	1248	6	166	398	999	43,85	13	3	14,51	5
piab|MA_126148g0010	picea1000	MA_126148	High	925	4	612	1682	2451	43,87	22	8	85,28	9
piab|MA_128577g0010	picea1000	MA_128577	High	555	NA	NA	NA	NA	42,77	15	5	16,33	6
piab|MA_130500g0010	picea1000	MA_130500	High	1365	5	1069	4376	5345	43,28	1	1	0,07	1
piab|MA_132034g0010	picea1000	MA_132034	High	1818	1	63	63	63	45,9	21	8	8,36	4
piab|MA_132342g0010	picea1000	MA_132342	High	2396	2	1001	1699	2002	44,49	16	7	3,63	3
piab|MA_13256g0010	picea1000	MA_13256	High	619	NA	NA	NA	NA	44,16	0	0	0	NA
piab|MA_135680g0010	picea1000	MA_135680	High	1053	4	223	350	895	42,56	19	8	176,7	10
piab|MA_13796g0010	picea1000	MA_13796	High	1219	NA	NA	NA	NA	49,4	22	8	65,72	8
piab|MA_13975g0010	picea1000	MA_13975	High	671	NA	NA	NA	NA	43,93	0	0	0	NA
piab|MA_139996g0010	picea1000	MA_139996	High	1727	2	176	197	352	51,61	14	6	2,2	2
piab|MA_142540g0010	picea1000	MA_142540	High	1641	3	943	2037	2831	44,26	22	8	20,21	6
piab|MA_143582g0010	picea1000	MA_143582	High	1014	NA	NA	NA	NA	43,79	17	5	4,01	3
piab|MA_145592g0010	picea1000	MA_145592	High	1170	6	110	125	662	44,36	22	8	27,56	7
piab|MA_145923g0010	picea1000	MA_145923	High	1365	5	193	237	967	42,64	4	4	4,82	4
piab|MA_146291g0010	picea1000	MA_146291	High	1365	5	195	237	976	42,73	2	2	0,74	1
piab|MA_149595g0010	picea1000	MA_149595	High	378	NA	NA	NA	NA	42,86	22	8	62,08	8
piab|MA_149801g0010	picea1000	MA_149801	High	1194	2	326	433	653	45,43	16	8	9,22	5
piab|MA_149959g0010	picea1000	MA_149959	High	583	5	218	531	1092	44,02	19	7	10,03	5
piab|MA_152088g0010	picea1000	MA_152088	High	873	1	96	96	96	46,86	18	6	856,41	10
piab|MA_155034g0010	picea1000	MA_155034	High	408	3	1062	2979	3186	45,59	3	2	0,42	1
piab|MA_155940g0010	picea1000	MA_155940	High	2104	1	195	195	195	45,97	16	6	9,27	5
piab|MA_156127g0010	picea1000	MA_156127	High	1641	3	942	2037	2828	44,3	22	8	16,85	6
piab|MA_15696g0010	picea1000	MA_15696	High	1365	6	239	455	1437	41,84	15	7	5,8	4
piab|MA_160280g0010	picea1000	MA_160280	High	1099	NA	NA	NA	NA	54,58	18	6	2,32	3
piab|MA_162469g0010	picea1000	MA_162469	High	3153	8	419	1203	3353	42,14	0	0	0	NA
piab|MA_163467g0010	picea1000	MA_163467	High	2037	2	111	127	223	52,6	17	7	49,48	8
piab|MA_163708g0010	picea1000	MA_163708	High	1014	NA	NA	NA	NA	44	14	4	11,01	5
piab|MA_16445g0010	picea1000	MA_16445	High	1974	8	1358	8379	10867	46,34	22	8	527,22	10
piab|MA_16484g0010	picea1000	MA_16484	High	1857	NA	NA	NA	NA	49,92	2	2	4,58	4
piab|MA_166153g0010	picea1000	MA_166153	High	1131	1	92	92	92	48,63	0	0	0	NA
piab|MA_166505g0010	picea1000	MA_166505	High	635	1	1512	1512	1512	45,42	10	5	8,6	4
piab|MA_166782g0010	picea1000	MA_166782	High	1218	NA	NA	NA	NA	46,34	1	1	0,08	1
piab|MA_16700g0010	picea1000	MA_16700	High	560	3	172	291	516	42,05	22	8	64,07	8
piab|MA_168754g0010	picea1000	MA_168754	High	2037	NA	NA	NA	NA	53,81	22	8	26,24	7
piab|MA_169317g0010	picea1000	MA_169317	High	1170	6	112	124	673	44,41	22	8	17,61	6
piab|MA_170438g0010	picea1000	MA_170438	High	2037	NA	NA	NA	NA	53,9	19	7	107,19	9
piab|MA_17053g0010	picea1000	MA_17053	High	3153	12	574	2338	6899	41,89	22	8	4,95	4
piab|MA_170647g0010	picea1000	MA_170647	High	3153	7	309	1132	2167	42,04	22	8	205,1	10
piab|MA_172149g0010	picea1000	MA_172149	High	1248	NA	NA	NA	NA	44,41	20	8	5,2	4
piab|MA_17294g0010	picea1000	MA_17294	High	2037	NA	NA	NA	NA	53,6	22	8	45,33	8
piab|MA_17305g0010	picea1000	MA_17305	High	3534	8	233	549	1866	44,72	22	8	90,93	9
piab|MA_173589g0010	picea1000	MA_173589	High	2037	NA	NA	NA	NA	54,51	18	7	1,67	2
piab|MA_174750g0010	picea1000	MA_174750	High	1647	6	189	342	1134	46,14	22	8	72,49	9
piab|MA_17490g0020	picea1000	MA_17490	High	718	3	393	947	1181	53,28	18	6	56,89	8
piab|MA_175530g0010	picea1000	MA_175530	High	2583	NA	NA	NA	NA	44,51	22	8	37,77	7
piab|MA_1766g0010	picea1000	MA_1766	High	383	NA	NA	NA	NA	43,55	16	7	1,89	2
piab|MA_177787g0010	picea1000	MA_177787	High	718	NA	NA	NA	NA	52,45	10	1	3,24	3
piab|MA_178678g0020	picea1000	MA_178678	High	1206	5	111	149	559	43,22	13	3	3,65	4
piab|MA_180210g0010	picea1000	MA_180210	High	1248	3	138	147	414	43,44	16	6	45,24	8
piab|MA_180535g0010	picea1000	MA_180535	High	873	NA	NA	NA	NA	51,15	20	7	2,32	3
piab|MA_18132g0010	picea1000	MA_18132	High	516	13	607	3302	7893	45,54	22	8	43,73	8
piab|MA_181498g0010	picea1000	MA_181498	High	1841	NA	NA	NA	NA	44,48	22	8	27,79	7
piab|MA_182063g0010	picea1000	MA_182063	High	1857	NA	NA	NA	NA	48,83	5	3	1,4	2
piab|MA_18275g0010	picea1000	MA_18275	High	3153	2	428	573	857	39,25	22	8	89,87	9
piab|MA_183025g0010	picea1000	MA_183025	High	1206	5	247	895	1236	45,09	0	0	0	NA
piab|MA_184047g0010	picea1000	MA_184047	High	1167	5	296	432	1482	47,12	22	8	75,92	9
piab|MA_184339g0010	picea1000	MA_184339	High	865	NA	NA	NA	NA	44,14	1	1	0,13	1
piab|MA_18477g0010	picea1000	MA_18477	High	2431	2	221	239	443	47,2	13	3	0,96	2
piab|MA_188199g0010	picea1000	MA_188199	High	1115	5	218	394	1090	41,18	0	0	0	NA
piab|MA_18855g0010	picea1000	MA_18855	High	783	NA	NA	NA	NA	49,04	6	5	3,37	3
piab|MA_19005g0010	picea1000	MA_19005	High	602	1	235	235	235	43,33	22	8	70,14	9
piab|MA_19102g0010	picea1000	MA_19102	High	1755	10	260	894	2600	41,82	22	8	52,96	8
piab|MA_194127g0010	picea1000	MA_194127	High	2052	NA	NA	NA	NA	44,74	22	8	49,96	8
piab|MA_195260g0020	picea1000	MA_195260	High	802	NA	NA	NA	NA	52,51	15	5	27,4	7
piab|MA_195594g0010	picea1000	MA_195594	High	1296	NA	NA	NA	NA	41,58	0	0	0	NA
piab|MA_195678g0010	picea1000	MA_195678	High	1248	NA	NA	NA	NA	44,17	15	8	2,23	3
piab|MA_198247g0010	picea1000	MA_198247	High	1115	4	182	258	730	40,56	0	0	0	NA
piab|MA_200144g0010	picea1000	MA_200144	High	536	6	464	1777	2786	42,73	21	8	8,87	5
piab|MA_202714g0010	picea1000	MA_202714	High	2396	3	355	685	1065	46,45	21	8	2,23	3
piab|MA_208216g0010	picea1000	MA_208216	High	690	NA	NA	NA	NA	44,42	15	8	5,52	4
piab|MA_212168g0010	picea1000	MA_212168	High	861	7	160	268	1122	43,49	22	8	45,56	8
piab|MA_21354g0010	picea1000	MA_21354	High	583	2	165	184	331	42,39	0	0	0	NA
piab|MA_21431g0010	picea1000	MA_21431	High	1115	5	183	262	917	43,06	5	1	0,22	1
piab|MA_2163633g0010	picea1000	MA_2163633	High	371	NA	NA	NA	NA	54,52	5	2	2,5	3
piab|MA_216574g0010	picea1000	MA_216574	High	759	NA	NA	NA	NA	47,01	1	1	0,42	1
piab|MA_218947g0010	picea1000	MA_218947	High	1131	1	170	170	170	48,02	7	5	1,39	2
piab|MA_22211g0010	picea1000	MA_22211	High	497	1	266	266	266	41,88	8	5	4,74	3
piab|MA_226042g0010	picea1000	MA_226042	High	2037	NA	NA	NA	NA	53,83	20	7	59,1	9
piab|MA_226047g0010	picea1000	MA_226047	High	1203	NA	NA	NA	NA	51,7	4	4	0,39	1
piab|MA_22787g0010	picea1000	MA_22787	High	2037	NA	NA	NA	NA	53,84	4	3	0,55	1
piab|MA_2299642g0010	picea1000	MA_2299642	High	700	NA	NA	NA	NA	55,98	17	8	25,27	7
piab|MA_23349g0010	picea1000	MA_23349	High	555	4	156	278	626	44,96	22	8	66,65	8
piab|MA_23726g0010	picea1000	MA_23726	High	2037	1	96	96	96	52,15	13	8	3,7	3
piab|MA_24078g0010	picea1000	MA_24078	High	1938	10	526	1559	5263	43,76	19	8	104,66	9
piab|MA_2414g0010	picea1000	MA_2414	High	1253	NA	NA	NA	NA	43,75	0	0	0	NA
piab|MA_241663g0010	picea1000	MA_241663	High	865	3	109	121	328	44,55	17	5	129,71	9
piab|MA_24824g0010	picea1000	MA_24824	High	634	1	220	220	220	50,28	20	7	2,15	3
piab|MA_262774g0010	picea1000	MA_262774	High	1074	NA	NA	NA	NA	44	3	3	0,69	1
piab|MA_264891g0020	picea1000	MA_264891	High	1356	NA	NA	NA	NA	51,22	22	8	16,85	6
piab|MA_265873g0010	picea1000	MA_265873	High	1248	5	120	146	603	43,32	15	4	39,17	8
piab|MA_27059g0020	picea1000	MA_27059	High	491	1	237	237	237	41,61	0	0	0	NA
piab|MA_27101g0010	picea1000	MA_27101	High	2106	9	199	715	1795	45,4	22	8	31,69	7
piab|MA_272217g0010	picea1000	MA_272217	High	1727	1	48	48	48	48,5	5	2	0,5	1
piab|MA_27593g0010	picea1000	MA_27593	High	1099	NA	NA	NA	NA	54,29	21	8	29,6	7
piab|MA_28034g0010	picea1000	MA_28034	High	1638	13	229	1083	2988	43,83	22	8	68,93	9
piab|MA_28286g0010	picea1000	MA_28286	High	1257	7	470	2447	3294	45,13	22	8	26,47	7
piab|MA_28683g0010	picea1000	MA_28683	High	583	5	428	1345	2143	43,84	9	5	1,29	2
piab|MA_28968g0010	picea1000	MA_28968	High	862	1	219	219	219	45,33	0	0	0	NA
piab|MA_2977153g0010	picea1000	MA_2977153	High	242	NA	NA	NA	NA	52,17	14	6	9,47	5
piab|MA_304712g0020	picea1000	MA_304712	High	2104	NA	NA	NA	NA	44,49	1	1	2,07	3
piab|MA_3067559g0010	picea1000	MA_3067559	High	283	NA	NA	NA	NA	50,16	14	4	270,37	10
piab|MA_331352g0010	picea1000	MA_331352	High	1140	1	340	340	340	41	22	8	58,31	8
piab|MA_336019g0010	picea1000	MA_336019	High	419	1	607	607	607	48,96	21	8	17,37	6
piab|MA_33908g0020	picea1000	MA_33908	High	1019	NA	NA	NA	NA	49,62	20	8	4,61	4
piab|MA_34156g0010	picea1000	MA_34156	High	2181	6	422	1973	2536	45,25	22	8	74,75	9
piab|MA_35233g0010	picea1000	MA_35233	High	1253	NA	NA	NA	NA	46,49	19	7	376,28	10
piab|MA_357447g0010	picea1000	MA_357447	High	882	2	101	124	203	50,53	0	0	0	NA
piab|MA_361139g0010	picea1000	MA_361139	High	1173	1	51	51	51	48,88	13	7	1,95	2
piab|MA_36134g0010	picea1000	MA_36134	High	561	1	81	81	81	47,51	22	8	29,4	7
piab|MA_36134g0020	picea1000	MA_36134	High	561	NA	NA	NA	NA	50,8	0	0	0	NA
piab|MA_36142g0010	picea1000	MA_36142	High	1206	5	209	422	1048	45,61	0	0	0	NA
piab|MA_362044g0010	picea1000	MA_362044	High	367	NA	NA	NA	NA	46,75	19	6	37,17	7
piab|MA_362773g0010	picea1000	MA_362773	High	879	2	169	255	339	42,7	21	8	781,77	10
piab|MA_36555g0010	picea1000	MA_36555	High	754	NA	NA	NA	NA	54,29	5	4	2,7	3
piab|MA_3721g0010	picea1000	MA_3721	High	1130	8	474	1559	3797	43,34	21	7	45,75	8
piab|MA_3752g0010	picea1000	MA_3752	High	2037	NA	NA	NA	NA	51,92	14	6	0,92	2
piab|MA_376714g0010	picea1000	MA_376714	High	482	2	109	134	218	53,61	22	8	13,98	5
piab|MA_382378g0010	picea1000	MA_382378	High	2037	NA	NA	NA	NA	53,31	20	7	6,85	4
piab|MA_386690g0010	picea1000	MA_386690	High	313	1	108	108	108	48,43	17	5	88,65	9
piab|MA_390290g0010	picea1000	MA_390290	High	1077	6	209	325	1255	42,09	16	5	186,23	10
piab|MA_409313g0010	picea1000	MA_409313	High	1248	3	364	897	1093	44,4	1	1	1,24	2
piab|MA_409955g0010	picea1000	MA_409955	High	715	NA	NA	NA	NA	51,01	8	6	27,39	7
piab|MA_412611g0010	picea1000	MA_412611	High	721	NA	NA	NA	NA	47,17	0	0	0	NA
piab|MA_416879g0010	picea1000	MA_416879	High	142	NA	NA	NA	NA	50,27	18	7	2,7	3
piab|MA_4191g0010	picea1000	MA_4191	High	1115	5	229	432	1147	42,3	1	1	0,08	1
piab|MA_42003g0010	picea1000	MA_42003	High	918	1	99	99	99	50,17	22	8	8,62	4
piab|MA_420475g0020	picea1000	MA_420475	High	865	1	131	131	131	43,63	9	1	1,22	2
piab|MA_42372g0010	picea1000	MA_42372	High	2037	1	3111	3111	3111	52,96	20	7	19,41	6
piab|MA_426191g0010	picea1000	MA_426191	High	834	NA	NA	NA	NA	42,29	0	0	0	NA
piab|MA_426743g0010	picea1000	MA_426743	High	1365	3	284	630	852	42,62	17	6	188,9	10
piab|MA_432075g0010	picea1000	MA_432075	High	476	NA	NA	NA	NA	52,33	10	3	3,88	3
piab|MA_433288g0010	picea1000	MA_433288	High	865	2	189	210	379	44,49	0	0	0	NA
piab|MA_436789g0010	picea1000	MA_436789	High	865	3	92	112	276	46,22	21	8	25,59	7
piab|MA_43917g0010	picea1000	MA_43917	High	542	1	168	168	168	46,63	0	0	0	NA
piab|MA_43917g0020	picea1000	MA_43917	High	1317	8	123	174	991	45,74	20	7	7,98	4
piab|MA_44235g0020	picea1000	MA_44235	High	782	5	154	347	773	43,09	22	8	12,46	5
piab|MA_45523g0010	picea1000	MA_45523	High	1248	6	130	219	781	45,26	5	5	0,39	1
piab|MA_45786g0010	picea1000	MA_45786	High	2088	NA	NA	NA	NA	44,73	22	8	42,95	8
piab|MA_45879g0010	picea1000	MA_45879	High	759	NA	NA	NA	NA	45,12	0	0	0	NA
piab|MA_460141g0010	picea1000	MA_460141	High	705	NA	NA	NA	NA	51,03	4	3	15,12	6
piab|MA_460556g0010	picea1000	MA_460556	High	1365	4	395	807	1581	40,42	11	6	0,45	1
piab|MA_46385g0010	picea1000	MA_46385	High	2502	NA	NA	NA	NA	45,68	22	8	19,14	6
piab|MA_464469g0010	picea1000	MA_464469	High	710	2	111	113	223	44,1	16	5	18,98	6
piab|MA_464529g0010	picea1000	MA_464529	High	189	2	122	132	245	54,03	16	7	2,14	3
piab|MA_470235g0010	picea1000	MA_470235	High	882	2	95	105	190	49,51	17	7	0,76	1
piab|MA_478041g0010	picea1000	MA_478041	High	253	NA	NA	NA	NA	47,9	12	6	23,89	7
piab|MA_48745g0010	picea1000	MA_48745	High	1040	5	106	118	534	44,2	19	6	7,71	5
piab|MA_49847g0010	picea1000	MA_49847	High	2088	NA	NA	NA	NA	42,89	0	0	0	NA
piab|MA_49967g0020	picea1000	MA_49967	High	262	1	164	164	164	42,55	21	8	5,49	4
piab|MA_4998361g0010	picea1000	MA_4998361	High	502	NA	NA	NA	NA	50,96	3	3	0,93	2
piab|MA_5003050g0010	picea1000	MA_5003050	High	471	NA	NA	NA	NA	42,2	0	0	0	NA
piab|MA_508475g0010	picea1000	MA_508475	High	1248	3	109	146	328	41,81	0	0	0	NA
piab|MA_50916g0010	picea1000	MA_50916	High	491	1	683	683	683	40,2	0	0	0	NA
piab|MA_5147g0010	picea1000	MA_5147	High	2580	2	314	551	629	43,88	22	8	81,11	9
piab|MA_52135g0010	picea1000	MA_52135	High	2104	6	133	254	798	43,55	12	3	1,15	2
piab|MA_52645g0010	picea1000	MA_52645	High	1218	NA	NA	NA	NA	47,65	2	2	0,16	1
piab|MA_5333906g0010	picea1000	MA_5333906	High	419	1	110	110	110	47,73	14	6	4,88	4
piab|MA_54077g0010	picea1000	MA_54077	High	3153	7	351	1507	2458	42,15	22	8	297,23	10
piab|MA_54558g0020	picea1000	MA_54558	High	1203	NA	NA	NA	NA	51,18	1	1	0,08	1
piab|MA_5708g0010	picea1000	MA_5708	High	2502	NA	NA	NA	NA	45,6	20	7	1,15	2
piab|MA_588437g0010	picea1000	MA_588437	High	502	NA	NA	NA	NA	53,32	0	0	0	NA
piab|MA_589366g0010	picea1000	MA_589366	High	802	NA	NA	NA	NA	53,01	18	7	44,98	8
piab|MA_619289g0010	picea1000	MA_619289	High	2736	NA	NA	NA	NA	54,16	20	8	5	4
piab|MA_6276737g0010	picea1000	MA_6276737	High	1022	NA	NA	NA	NA	43,37	0	0	0	NA
piab|MA_63036g0010	picea1000	MA_63036	High	1248	1	113	113	113	49,9	4	4	1,19	2
piab|MA_6341004g0010	picea1000	MA_6341004	High	834	1	138	138	138	42,41	16	8	5,94	4
piab|MA_654419g0010	picea1000	MA_654419	High	1074	NA	NA	NA	NA	43,04	17	7	2,62	3
piab|MA_655g0010	picea1000	MA_655	High	1203	1	141	141	141	50,46	20	8	7,29	4
piab|MA_6657517g0010	picea1000	MA_6657517	High	861	NA	NA	NA	NA	49,39	5	3	2,24	2
piab|MA_6701g0010	picea1000	MA_6701	High	1332	6	604	1667	3625	45,27	22	8	73,8	9
piab|MA_6856184g0010	picea1000	MA_6856184	High	1047	NA	NA	NA	NA	52,19	18	5	22,78	7
piab|MA_6857938g0010	picea1000	MA_6857938	High	826	NA	NA	NA	NA	54,06	17	6	14,78	5
piab|MA_69960g0010	picea1000	MA_69960	High	1014	NA	NA	NA	NA	42,98	0	0	0	NA
piab|MA_70143g0020	picea1000	MA_70143	High	1278	NA	NA	NA	NA	40,39	0	0	0	NA
piab|MA_72373g0010	picea1000	MA_72373	High	1877	NA	NA	NA	NA	44,88	20	8	8,11	4
piab|MA_724g0010	picea1000	MA_724	High	1458	4	3001	5987	12007	44,14	22	8	157,54	10
piab|MA_72615g0010	picea1000	MA_72615	High	598	4	559	1719	2239	47,27	22	8	7,69	4
piab|MA_7312018g0010	picea1000	MA_7312018	High	1130	1	220	220	220	45,7	13	3	6,65	4
piab|MA_7378973g0010	picea1000	MA_7378973	High	1099	NA	NA	NA	NA	53,6	22	8	21,8	6
piab|MA_73800g0010	picea1000	MA_73800	High	3153	9	411	1896	3702	42,6	22	8	23,83	7
piab|MA_75912g0010	picea1000	MA_75912	High	820	5	360	1034	1803	46,31	22	8	71,63	9
piab|MA_76027g0010	picea1000	MA_76027	High	401	1	93	93	93	52,29	22	8	41,35	7
piab|MA_7606295g0010	picea1000	MA_7606295	High	308	NA	NA	NA	NA	52,09	18	7	44,1	8
piab|MA_7606535g0010	picea1000	MA_7606535	High	261	NA	NA	NA	NA	56,44	20	8	40,84	8
piab|MA_762003g0010	picea1000	MA_762003	High	834	2	764	1229	1528	43,59	1	1	0,59	2
piab|MA_7688403g0010	picea1000	MA_7688403	High	2037	NA	NA	NA	NA	59,27	21	7	146,03	10
piab|MA_7804895g0010	picea1000	MA_7804895	High	721	3	182	271	546	44,94	16	5	91,35	9
piab|MA_7845176g0010	picea1000	MA_7845176	High	789	2	103	131	206	41,81	16	8	14,71	6
piab|MA_78595g0010	picea1000	MA_78595	High	2396	1	115	115	115	44,69	17	5	1,22	2
piab|MA_7917g0010	picea1000	MA_7917	High	1509	4	2581	4822	10324	45,33	3	3	0,14	1
piab|MA_79424g0010	picea1000	MA_79424	High	1248	3	269	535	809	43,1	3	3	0,28	1
piab|MA_7948721g0010	picea1000	MA_7948721	High	657	NA	NA	NA	NA	53,91	17	7	11,28	5
piab|MA_8352344g0010	picea1000	MA_8352344	High	2104	NA	NA	NA	NA	44,79	0	0	0	NA
piab|MA_8370g0020	picea1000	MA_8370	High	2137	NA	NA	NA	NA	50,17	21	7	17,32	6
piab|MA_8402375g0010	picea1000	MA_8402375	High	721	NA	NA	NA	NA	43,24	16	5	27,46	7
piab|MA_8415400g0010	picea1000	MA_8415400	High	1099	NA	NA	NA	NA	53,23	18	6	22,31	7
piab|MA_841622g0010	picea1000	MA_841622	High	373	NA	NA	NA	NA	55,56	0	0	0	NA
piab|MA_8498773g0010	picea1000	MA_8498773	High	261	8	508	1816	4066	44,66	22	8	48,25	8
piab|MA_8650970g0010	picea1000	MA_8650970	High	2104	NA	NA	NA	NA	44,88	13	3	2,02	2
piab|MA_867474g0010	picea1000	MA_867474	High	2088	2	71	88	142	44,12	13	6	3,41	3
piab|MA_8688687g0010	picea1000	MA_8688687	High	2451	NA	NA	NA	NA	48,51	22	8	65,81	9
piab|MA_877538g0010	picea1000	MA_877538	High	700	1	90	90	90	54,51	19	6	3,16	3
piab|MA_8777766g0010	picea1000	MA_8777766	High	1099	NA	NA	NA	NA	52,15	3	3	0,2	1
piab|MA_87935g0010	picea1000	MA_87935	High	1014	NA	NA	NA	NA	46,04	18	6	32,86	7
piab|MA_8849269g0010	picea1000	MA_8849269	High	3153	1	265	265	265	39,37	9	7	9,81	5
piab|MA_8858291g0010	picea1000	MA_8858291	High	721	NA	NA	NA	NA	43,12	18	6	61,57	8
piab|MA_895977g0010	picea1000	MA_895977	High	2396	4	804	2172	3216	46,93	17	7	12,55	5
piab|MA_908240g0010	picea1000	MA_908240	High	1753	8	579	2487	4633	42,79	22	8	88,6	9
piab|MA_9101793g0010	picea1000	MA_9101793	High	657	NA	NA	NA	NA	54,11	22	8	235,32	10
piab|MA_9137g0010	picea1000	MA_9137	High	782	16	609	4512	9757	45,48	2	2	0,22	1
piab|MA_91618g0010	picea1000	MA_91618	High	2634	NA	NA	NA	NA	46,78	22	8	15,18	6
piab|MA_921592g0010	picea1000	MA_921592	High	1022	2	158	217	316	47,91	18	6	56,46	8
piab|MA_92204g0010	picea1000	MA_92204	High	1302	3	97	113	291	42,55	21	8	28,32	7
piab|MA_9232031g0010	picea1000	MA_9232031	High	882	NA	NA	NA	NA	53,36	15	5	79,13	9
piab|MA_92610g0010	picea1000	MA_92610	High	1554	6	483	1242	2898	44,24	22	8	206,53	10
piab|MA_9350844g0010	picea1000	MA_9350844	High	367	NA	NA	NA	NA	46,96	5	3	2,61	3
piab|MA_93765g0010	picea1000	MA_93765	High	921	3	780	2085	2340	56,48	14	8	24,35	7
piab|MA_94366g0010	picea1000	MA_94366	High	1203	1	45	45	45	51,93	21	8	25,34	7
piab|MA_944239g0010	picea1000	MA_944239	High	1014	NA	NA	NA	NA	41,7	0	0	0	NA
piab|MA_9444070g0010	picea1000	MA_9444070	High	1246	8	362	1014	2902	42,8	0	0	0	NA
piab|MA_9450727g0010	picea1000	MA_9450727	High	826	NA	NA	NA	NA	56,7	15	5	56,98	8
piab|MA_948460g0010	picea1000	MA_948460	High	1124	5	344	1297	1723	39,27	16	6	29,55	7
piab|MA_9524248g0010	picea1000	MA_9524248	High	897	3	111	125	335	44,89	22	8	111,6	9
piab|MA_955025g0010	picea1000	MA_955025	High	1194	2	638	984	1277	44,44	0	0	0	NA
piab|MA_9607306g0010	picea1000	MA_9607306	High	2104	1	195	195	195	46,09	17	7	20,32	6
piab|MA_9664966g0010	picea1000	MA_9664966	High	1115	8	250	802	2007	43,47	0	0	0	NA
piab|MA_9676168g0010	picea1000	MA_9676168	High	1062	5	170	328	852	43,03	22	8	205,61	10
piab|MA_9698804g0010	picea1000	MA_9698804	High	2088	NA	NA	NA	NA	42,93	6	3	0,58	1
piab|MA_97037g0010	picea1000	MA_97037	High	1115	4	178	323	714	43,79	15	5	44,56	8
piab|MA_9814730g0010	picea1000	MA_9814730	High	1365	NA	NA	NA	NA	42,79	6	2	0,93	2
piab|MA_9853623g0010	picea1000	MA_9853623	High	1130	1	221	221	221	43,5	1	1	0,49	1
piab|MA_9861293g0010	picea1000	MA_9861293	High	1253	7	147	256	1033	43,81	22	8	403,62	10
piab|MA_9936711g0010	picea1000	MA_9936711	High	279	NA	NA	NA	NA	42,58	1	1	0,6	1
piab|MA_9970226g0010	picea1000	MA_9970226	High	277	1	248	248	248	45,55	15	6	11,83	5
piab|MA_10022588g0010	picea1001	MA_10022588	High	342	NA	NA	NA	NA	46,45	19	6	19,06	6
piab|MA_10042710g0010	picea1001	MA_10042710	High	213	NA	NA	NA	NA	49,15	8	5	76,29	9
piab|MA_10079279g0010	picea1001	MA_10079279	High	2169	NA	NA	NA	NA	42,39	0	0	0	NA
piab|MA_10097127g0010	picea1001	MA_10097127	High	3213	NA	NA	NA	NA	43,93	9	6	3,72	3
piab|MA_10117498g0010	picea1001	MA_10117498	High	1056	1	238	238	238	42,37	22	8	4,69	4
piab|MA_10137384g0010	picea1001	MA_10137384	High	531	3	89	106	268	43,59	22	8	10,15	5
piab|MA_10151735g0010	picea1001	MA_10151735	High	616	1	102	102	102	43,99	22	8	25,33	7
piab|MA_10221218g0010	picea1001	MA_10221218	High	1110	2	121	146	242	47,53	0	0	0	NA
piab|MA_10338186g0010	picea1001	MA_10338186	High	1110	NA	NA	NA	NA	46,41	2	2	4,12	3
piab|MA_10426863g0020	picea1001	MA_10426863	High	482	NA	NA	NA	NA	48,8	22	8	39,6	7
piab|MA_10427577g0010	picea1001	MA_10427577	High	264	NA	NA	NA	NA	46,88	22	8	16,44	6
piab|MA_10427996g0010	picea1001	MA_10427996	High	1341	2	560	976	1120	44,3	22	8	23,23	7
piab|MA_10428201g0010	picea1001	MA_10428201	High	2063	2	118	132	236	43,49	20	7	13,67	5
piab|MA_10429548g0010	picea1001	MA_10429548	High	550	1	109	109	109	44,9	22	8	7,99	4
piab|MA_10430064g0020	picea1001	MA_10430064	High	2399	4	112	137	449	43,7	22	8	21,87	6
piab|MA_10431974g0010	picea1001	MA_10431974	High	276	2	163	176	327	46,34	5	4	0,45	1
piab|MA_10432618g0010	picea1001	MA_10432618	High	649	2	192	283	384	44,63	22	8	13,1	5
piab|MA_10433406g0010	picea1001	MA_10433406	High	264	NA	NA	NA	NA	43,77	22	8	25,38	7
piab|MA_10433915g0010	picea1001	MA_10433915	High	698	3	109	156	329	45,93	22	8	19,85	6
piab|MA_10434515g0010	picea1001	MA_10434515	High	480	1	131	131	131	48,49	22	8	16,14	6
piab|MA_10434796g0020	picea1001	MA_10434796	High	865	1	135	135	135	43,97	11	7	2,32	3
piab|MA_10434912g0020	picea1001	MA_10434912	High	545	NA	NA	NA	NA	44,44	21	8	39,16	7
piab|MA_10435970g0010	picea1001	MA_10435970	High	201	NA	NA	NA	NA	45,79	6	1	19,02	6
piab|MA_10436147g0010	picea1001	MA_10436147	High	1588	1	200	200	200	41,72	22	8	5,44	4
piab|MA_10436182g0020	picea1001	MA_10436182	High	737	2	150	161	300	43,7	22	8	29,05	7
piab|MA_10436731g0020	picea1001	MA_10436731	High	783	1	118	118	118	43,77	22	8	30,06	7
piab|MA_10436946g0020	picea1001	MA_10436946	High	260	NA	NA	NA	NA	46,81	20	6	44,11	8
piab|MA_104812g0010	picea1001	MA_104812	High	783	NA	NA	NA	NA	44,11	10	7	7,48	4
piab|MA_111068g0010	picea1001	MA_111068	High	424	NA	NA	NA	NA	45,17	22	8	5,96	4
piab|MA_123242g0010	picea1001	MA_123242	High	1023	NA	NA	NA	NA	45,68	22	8	20,8	7
piab|MA_146875g0010	picea1001	MA_146875	High	988	5	76	91	383	43,52	2	2	0,48	1
piab|MA_161740g0010	picea1001	MA_161740	High	378	NA	NA	NA	NA	41,98	0	0	0	NA
piab|MA_172155g0020	picea1001	MA_172155	High	378	1	239	239	239	48,61	0	0	0	NA
piab|MA_172867g0010	picea1001	MA_172867	High	2093	NA	NA	NA	NA	41,77	0	0	0	NA
piab|MA_20580g0040	picea1001	MA_20580	High	648	NA	NA	NA	NA	47,09	12	8	2,62	3
piab|MA_211757g0010	picea1001	MA_211757	High	2028	2	1301	2484	2602	45,51	10	6	3,35	3
piab|MA_23245g0010	picea1001	MA_23245	High	1191	2	137	179	274	43,29	22	8	13,38	5
piab|MA_23376g0010	picea1001	MA_23376	High	2325	6	221	413	1328	44,29	22	8	61,42	8
piab|MA_263716g0010	picea1001	MA_263716	High	1295	1	122	122	122	41,37	22	8	19,68	6
piab|MA_294581g0010	picea1001	MA_294581	High	675	NA	NA	NA	NA	48,37	15	5	1,68	2
piab|MA_3635554g0010	picea1001	MA_3635554	High	378	NA	NA	NA	NA	51,09	0	0	0	NA
piab|MA_379605g0010	picea1001	MA_379605	High	306	NA	NA	NA	NA	44,42	8	5	2,46	3
piab|MA_38128g0010	picea1001	MA_38128	High	659	2	152	159	305	42,89	0	0	0	NA
piab|MA_3878566g0010	picea1001	MA_3878566	High	621	NA	NA	NA	NA	44,81	17	6	23,01	7
piab|MA_390528g0010	picea1001	MA_390528	High	3786	6	303	690	1821	42,75	22	8	26	7
piab|MA_40074g0010	picea1001	MA_40074	High	1341	4	696	2104	2784	44,09	16	6	2,09	2
piab|MA_402193g0010	picea1001	MA_402193	High	761	NA	NA	NA	NA	47,85	22	8	32,93	7
piab|MA_407343g0010	picea1001	MA_407343	High	1686	1	119	119	119	42,84	6	4	4,01	3
piab|MA_442802g0010	picea1001	MA_442802	High	415	NA	NA	NA	NA	48,59	20	7	36,24	7
piab|MA_4501g0010	picea1001	MA_4501	High	576	1	147	147	147	41,29	20	8	56,99	8
piab|MA_4960065g0010	picea1001	MA_4960065	High	1295	1	134	134	134	46,22	22	8	40,9	8
piab|MA_5036536g0010	picea1001	MA_5036536	High	378	NA	NA	NA	NA	46,61	15	8	2,05	3
piab|MA_5433154g0010	picea1001	MA_5433154	High	451	2	97	109	195	48,1	22	8	11,85	5
piab|MA_5452447g0010	picea1001	MA_5452447	High	1353	NA	NA	NA	NA	60,18	1	1	5	4
piab|MA_552950g0010	picea1001	MA_552950	High	346	1	106	106	106	48,64	13	5	8,73	4
piab|MA_6520275g0010	picea1001	MA_6520275	High	218	NA	NA	NA	NA	53,78	8	7	35,7	7
piab|MA_686181g0010	picea1001	MA_686181	High	264	NA	NA	NA	NA	42,26	21	8	14,31	5
piab|MA_707624g0010	picea1001	MA_707624	High	623	NA	NA	NA	NA	41,29	1	1	0,58	1
piab|MA_7350810g0010	picea1001	MA_7350810	High	378	NA	NA	NA	NA	50,68	0	0	0	NA
piab|MA_74813g0010	picea1001	MA_74813	High	1156	1	294	294	294	43,28	2	2	0,51	1
piab|MA_7529995g0010	picea1001	MA_7529995	High	149	NA	NA	NA	NA	51,2	0	0	0	NA
piab|MA_7632643g0020	picea1001	MA_7632643	High	346	NA	NA	NA	NA	50,63	10	7	4,34	3
piab|MA_8025229g0010	picea1001	MA_8025229	High	585	NA	NA	NA	NA	45,79	22	8	12,29	5
piab|MA_8041753g0010	picea1001	MA_8041753	High	378	1	67	67	67	48,54	0	0	0	NA
piab|MA_8182573g0020	picea1001	MA_8182573	High	377	NA	NA	NA	NA	42,64	22	8	43,57	8
piab|MA_8192912g0010	picea1001	MA_8192912	High	1353	NA	NA	NA	NA	53,54	2	2	14,22	5
piab|MA_8658172g0010	picea1001	MA_8658172	High	451	NA	NA	NA	NA	48,88	19	8	22,53	6
piab|MA_866g0020	picea1001	MA_866	High	378	2	944	1582	1888	45,64	0	0	0	NA
piab|MA_9387586g0010	picea1001	MA_9387586	High	2381	3	131	138	395	42,2	22	8	19,44	6
piab|MA_9486540g0010	picea1001	MA_9486540	High	1011	1	101	101	101	44,64	2	2	0,2	1
piab|MA_9969164g0010	picea1001	MA_9969164	High	1539	3	192	334	576	43,71	22	8	4,72	3
piab|MA_99743g0020	picea1001	MA_99743	High	721	NA	NA	NA	NA	49,13	8	4	4,92	4
piab|MA_439769g0010	picea1001	MA_439769	High	378	2	149	189	299	48,39	0	0	0	NA
piab|MA_8740541g0010	picea1001	MA_8740541	High	264	1	159	159	159	47,51	22	8	756,01	10
piab|MA_10434796g0010	picea1001	MA_10434796	High	185	1	109	109	109	43,59	6	6	1,58	2
piab|MA_101024g0010	picea1001	MA_101024	High	396	1	120	120	120	48,66	6	5	1,48	2
piab|MA_10432427g0010	picea1001	MA_10432427	High	616	NA	NA	NA	NA	45,79	17	7	10,58	5
piab|MA_3802273g0010	picea1001	MA_3802273	High	378	NA	NA	NA	NA	53,59	22	8	11,57	5
piab|MA_10296202g0010	picea1001	MA_10296202	High	378	NA	NA	NA	NA	47,4	0	0	0	NA
piab|MA_103666g0020	picea1001	MA_103666	High	3591	3	370	662	1112	41,86	22	8	10,45	5
piab|MA_10433127g0010	picea1001	MA_10433127	High	598	1	7495	7495	7495	45,4	8	7	7,95	4
piab|MA_10436946g0010	picea1001	MA_10436946	High	719	1	151	151	151	45,6	22	8	40,1	8
piab|MA_115653g0010	picea1001	MA_115653	High	342	NA	NA	NA	NA	46,88	8	6	5,62	4
piab|MA_157917g0010	picea1001	MA_157917	High	1140	NA	NA	NA	NA	46,98	9	7	2,85	3
piab|MA_296014g0010	picea1001	MA_296014	High	257	NA	NA	NA	NA	49,88	22	8	27,3	7
piab|MA_4689024g0010	picea1001	MA_4689024	High	378	NA	NA	NA	NA	49,66	17	7	20,46	6
piab|MA_471899g0010	picea1001	MA_471899	High	378	NA	NA	NA	NA	46,09	0	0	0	NA
piab|MA_6309867g0010	picea1001	MA_6309867	High	1295	NA	NA	NA	NA	41,97	15	7	20,36	6
piab|MA_6382703g0010	picea1001	MA_6382703	High	351	NA	NA	NA	NA	46,84	21	8	19,7	6
piab|MA_10433003g0030	picea1001	MA_10433003	High	1088	NA	NA	NA	NA	43,74	18	7	9,11	5
piab|MA_390072g0010	picea1001	MA_390072	High	378	NA	NA	NA	NA	48,34	18	6	6,77	4
piab|MA_5818965g0010	picea1001	MA_5818965	High	696	1	107	107	107	43,66	22	8	9,66	5
piab|MA_10024934g0010	picea1001	MA_10024934	High	906	1	134	134	134	43,91	0	0	0	NA
piab|MA_10435825g0020	picea1001	MA_10435825	High	991	6	667	2846	4004	45,21	22	8	9,01	4
piab|MA_10427441g0010	picea1001	MA_10427441	High	2004	NA	NA	NA	NA	43,31	18	7	17,47	6
piab|MA_3438679g0010	picea1001	MA_3438679	High	1353	NA	NA	NA	NA	56,36	7	6	7,66	4
piab|MA_9078215g0010	picea1001	MA_9078215	High	662	NA	NA	NA	NA	46,92	19	7	14,12	5
piab|MA_10159942g0010	picea1001	MA_10159942	High	378	NA	NA	NA	NA	45,34	17	7	2,82	3
piab|MA_10193378g0010	picea1001	MA_10193378	High	378	NA	NA	NA	NA	49,25	21	7	64,31	8
piab|MA_10245438g0010	picea1001	MA_10245438	High	306	NA	NA	NA	NA	44,03	22	8	143,87	10
piab|MA_10245924g0010	picea1001	MA_10245924	High	1239	NA	NA	NA	NA	46,18	21	8	11,81	5
piab|MA_10402779g0010	picea1001	MA_10402779	High	378	NA	NA	NA	NA	52,19	14	6	15,79	6
piab|MA_10419208g0010	picea1001	MA_10419208	High	378	NA	NA	NA	NA	51,71	14	5	11,2	5
piab|MA_10426549g0010	picea1001	MA_10426549	High	653	1	990	990	990	43,95	18	7	9,39	5
piab|MA_10427255g0010	picea1001	MA_10427255	High	312	NA	NA	NA	NA	52,4	14	8	18,46	6
piab|MA_10427266g0010	picea1001	MA_10427266	High	699	1	445	445	445	47,96	17	8	5,51	4
piab|MA_10427411g0010	picea1001	MA_10427411	High	1750	2	206	265	412	44,04	22	8	18,38	6
piab|MA_10428201g0020	picea1001	MA_10428201	High	392	1	137	137	137	45,44	22	8	43,86	8
piab|MA_10428235g0020	picea1001	MA_10428235	High	185	1	168	168	168	43,21	20	7	11,13	5
piab|MA_10428297g0010	picea1001	MA_10428297	High	645	1	6103	6103	6103	50,52	20	7	7,59	4
piab|MA_10428391g0010	picea1001	MA_10428391	High	1677	2	704	1334	1409	42,56	21	7	2,32	3
piab|MA_10428545g0010	picea1001	MA_10428545	High	3678	8	229	668	1837	41,58	22	8	24,49	7
piab|MA_10428569g0010	picea1001	MA_10428569	High	2456	6	1409	7115	8457	42,62	22	8	37,54	7
piab|MA_10429550g0010	picea1001	MA_10429550	High	708	2	271	422	542	43,17	0	0	0	NA
piab|MA_10429625g0010	picea1001	MA_10429625	High	369	NA	NA	NA	NA	47,47	22	8	48,26	8
piab|MA_10430064g0010	picea1001	MA_10430064	High	342	NA	NA	NA	NA	47,65	22	8	44,42	8
piab|MA_10430204g0020	picea1001	MA_10430204	High	828	NA	NA	NA	NA	42,93	15	8	9,52	5
piab|MA_10431491g0010	picea1001	MA_10431491	High	731	NA	NA	NA	NA	43,72	22	8	18,7	6
piab|MA_10431676g0040	picea1001	MA_10431676	High	1212	NA	NA	NA	NA	41,97	1	1	0,82	2
piab|MA_10431973g0010	picea1001	MA_10431973	High	961	NA	NA	NA	NA	46,82	21	7	20,67	6
piab|MA_10432533g0010	picea1001	MA_10432533	High	433	3	128	153	386	47,35	22	8	5,42	4
piab|MA_10432780g0010	picea1001	MA_10432780	High	587	1	115	115	115	42,11	21	7	37,32	7
piab|MA_10432942g0020	picea1001	MA_10432942	High	264	NA	NA	NA	NA	46,03	18	6	14,71	5
piab|MA_10433003g0040	picea1001	MA_10433003	High	1088	NA	NA	NA	NA	45,41	16	7	12,74	5
piab|MA_10433120g0010	picea1001	MA_10433120	High	1104	1	111	111	111	47,7	20	8	21,04	6
piab|MA_10433406g0020	picea1001	MA_10433406	High	264	NA	NA	NA	NA	42,9	21	7	14,15	5
piab|MA_10433431g0010	picea1001	MA_10433431	High	324	NA	NA	NA	NA	46,05	13	3	33,93	7
piab|MA_10433431g0020	picea1001	MA_10433431	High	837	NA	NA	NA	NA	44,31	15	4	35,24	7
piab|MA_10433845g0010	picea1001	MA_10433845	High	971	1	220	220	220	41,67	0	0	0	NA
piab|MA_10434266g0010	picea1001	MA_10434266	High	897	3	454	896	1364	43,17	22	8	81,94	9
piab|MA_10434266g0030	picea1001	MA_10434266	High	1578	1	203	203	203	43,99	22	8	37,02	7
piab|MA_10434398g0010	picea1001	MA_10434398	High	2456	7	972	4682	6807	43,39	22	8	13,13	5
piab|MA_10434420g0010	picea1001	MA_10434420	High	2399	4	2475	9521	9900	44,39	17	8	0,74	1
piab|MA_10435021g0010	picea1001	MA_10435021	High	1186	2	125	129	250	41,55	22	8	58,03	8
piab|MA_10435852g0010	picea1001	MA_10435852	High	720	NA	NA	NA	NA	49,89	15	4	6,02	4
piab|MA_10435970g0030	picea1001	MA_10435970	High	699	NA	NA	NA	NA	43,44	20	7	97,73	9
piab|MA_10435970g0040	picea1001	MA_10435970	High	427	1	216	216	216	42,03	20	7	60,92	8
piab|MA_10436141g0010	picea1001	MA_10436141	High	2093	2	202	234	404	41,35	22	8	36,13	7
piab|MA_10436182g0010	picea1001	MA_10436182	High	369	3	160	275	482	44,97	22	8	27,49	7
piab|MA_10436604g0010	picea1001	MA_10436604	High	1512	3	288	505	866	42,86	21	8	13,29	5
piab|MA_10436643g0010	picea1001	MA_10436643	High	1400	4	303	630	1213	44,57	22	8	22,54	6
piab|MA_10436643g0020	picea1001	MA_10436643	High	1400	4	194	359	779	43,6	22	8	45,09	8
piab|MA_10436946g0030	picea1001	MA_10436946	High	290	NA	NA	NA	NA	47,1	21	8	45,72	8
piab|MA_10437031g0020	picea1001	MA_10437031	High	1125	1	97	97	97	43,95	12	6	7,76	4
piab|MA_10437104g0030	picea1001	MA_10437104	High	830	NA	NA	NA	NA	45,35	13	6	8,35	4
piab|MA_10437124g0010	picea1001	MA_10437124	High	1910	8	433	2057	3470	42,66	11	1	8,91	4
piab|MA_10437230g0040	picea1001	MA_10437230	High	1517	1	121	121	121	47,14	22	8	7,12	4
piab|MA_105840g0010	picea1001	MA_105840	High	276	2	138	141	276	47,95	0	0	0	NA
piab|MA_1082585g0010	picea1001	MA_1082585	High	5265	1	146	146	146	39,46	13	6	6	4
piab|MA_109735g0010	picea1001	MA_109735	High	3618	NA	NA	NA	NA	46,67	13	3	8,73	4
piab|MA_112209g0020	picea1001	MA_112209	High	1295	4	202	415	810	46,53	22	8	22,04	6
piab|MA_1124717g0010	picea1001	MA_1124717	High	288	1	217	217	217	49,68	0	0	0	NA
piab|MA_112885g0010	picea1001	MA_112885	High	799	3	234	422	703	45,06	21	8	7,3	4
piab|MA_115479g0010	picea1001	MA_115479	High	988	6	170	295	1024	44,65	22	8	20,24	6
piab|MA_116648g0020	picea1001	MA_116648	High	264	1	253	253	253	47,24	22	8	73,69	9
piab|MA_125758g0010	picea1001	MA_125758	High	487	2	585	1040	1170	42,92	7	6	0,73	1
piab|MA_129800g0010	picea1001	MA_129800	High	531	1	166	166	166	41,31	21	8	12,05	5
piab|MA_129800g0020	picea1001	MA_129800	High	598	NA	NA	NA	NA	49,04	20	7	19,19	6
piab|MA_129800g0030	picea1001	MA_129800	High	378	1	1082	1082	1082	48,67	16	5	19,52	6
piab|MA_131467g0010	picea1001	MA_131467	High	995	2	134	144	269	41,64	0	0	0	NA
piab|MA_1366g0010	picea1001	MA_1366	High	1056	3	130	238	392	42,02	22	8	4,77	4
piab|MA_138644g0010	picea1001	MA_138644	High	785	NA	NA	NA	NA	43,47	20	7	18,22	6
piab|MA_145696g0010	picea1001	MA_145696	High	342	NA	NA	NA	NA	46,51	21	7	10,63	5
piab|MA_149229g0010	picea1001	MA_149229	High	1210	1	397	397	397	41,67	12	8	4,25	3
piab|MA_16045g0010	picea1001	MA_16045	High	449	1	489	489	489	45,4	22	8	11,31	5
piab|MA_16045g0020	picea1001	MA_16045	High	355	1	234	234	234	43,27	22	8	27,27	7
piab|MA_162555g0010	picea1001	MA_162555	High	525	NA	NA	NA	NA	45,22	13	8	10,23	5
piab|MA_164062g0010	picea1001	MA_164062	High	531	5	513	1694	2567	44,62	17	6	0,75	1
piab|MA_171883g0010	picea1001	MA_171883	High	3213	NA	NA	NA	NA	44,27	12	8	5,34	4
piab|MA_172043g0010	picea1001	MA_172043	High	1041	1	6715	6715	6715	41,28	0	0	0	NA
piab|MA_172155g0010	picea1001	MA_172155	High	378	2	128	205	257	45,02	0	0	0	NA
piab|MA_180319g0010	picea1001	MA_180319	High	2093	1	71	71	71	47,07	0	0	0	NA
piab|MA_19190g0010	picea1001	MA_19190	High	1710	2	122	132	244	45,54	22	8	7,54	4
piab|MA_203759g0010	picea1001	MA_203759	High	558	NA	NA	NA	NA	43,26	1	1	0,33	1
piab|MA_204792g0010	picea1001	MA_204792	High	1377	3	102	123	306	42,95	21	7	26,44	7
piab|MA_208093g0010	picea1001	MA_208093	High	218	3	140	179	420	46,55	9	6	4,22	3
piab|MA_2144818g0010	picea1001	MA_2144818	High	1367	NA	NA	NA	NA	52,72	0	0	0	NA
piab|MA_217081g0010	picea1001	MA_217081	High	1038	NA	NA	NA	NA	42,75	0	0	0	NA
piab|MA_22078g0010	picea1001	MA_22078	High	1588	2	119	124	238	43,17	22	8	8,52	4
piab|MA_234040g0010	picea1001	MA_234040	High	378	1	194	194	194	50,9	22	8	27,65	7
piab|MA_258791g0010	picea1001	MA_258791	High	378	NA	NA	NA	NA	41,71	0	0	0	NA
piab|MA_26170g0010	picea1001	MA_26170	High	1174	1	131	131	131	43,93	0	0	0	NA
piab|MA_276407g0010	picea1001	MA_276407	High	378	1	113	113	113	46,06	21	8	10,29	5
piab|MA_286751g0010	picea1001	MA_286751	High	783	2	167	217	335	44,44	22	8	21,83	7
piab|MA_2905927g0010	picea1001	MA_2905927	High	346	NA	NA	NA	NA	46,7	8	5	36,91	7
piab|MA_296014g0020	picea1001	MA_296014	High	481	1	129	129	129	45,34	22	8	27,24	7
piab|MA_303348g0010	picea1001	MA_303348	High	996	2	544	955	1088	44,21	20	8	24,53	7
piab|MA_30664g0020	picea1001	MA_30664	High	531	1	106	106	106	47,77	7	4	1,6	2
piab|MA_325615g0010	picea1001	MA_325615	High	525	NA	NA	NA	NA	46,2	12	8	4,44	3
piab|MA_327255g0010	picea1001	MA_327255	High	1314	NA	NA	NA	NA	41,15	21	7	7,11	4
piab|MA_32857g0010	picea1001	MA_32857	High	1713	3	166	290	499	43,75	21	8	5,37	4
piab|MA_340194g0010	picea1001	MA_340194	High	975	1	154	154	154	42,65	21	7	12,81	5
piab|MA_3468366g0010	picea1001	MA_3468366	High	346	NA	NA	NA	NA	53,98	0	0	0	NA
piab|MA_349646g0010	picea1001	MA_349646	High	442	1	857	857	857	44,36	13	4	9,15	5
piab|MA_3545535g0010	picea1001	MA_3545535	High	378	NA	NA	NA	NA	48,12	19	6	19,5	6
piab|MA_355219g0010	picea1001	MA_355219	High	1443	3	295	688	887	41,08	21	7	17,7	6
piab|MA_36510g0030	picea1001	MA_36510	High	706	3	233	509	699	43,63	22	8	5,86	4
piab|MA_378405g0010	picea1001	MA_378405	High	1295	1	230	230	230	40,51	14	7	8,73	5
piab|MA_379011g0010	picea1001	MA_379011	High	342	NA	NA	NA	NA	46,33	22	8	52,97	8
piab|MA_383642g0010	picea1001	MA_383642	High	545	NA	NA	NA	NA	46,4	0	0	0	NA
piab|MA_389330g0010	picea1001	MA_389330	High	1517	2	111	120	222	44,15	0	0	0	NA
piab|MA_390667g0010	picea1001	MA_390667	High	1036	2	79	108	159	42,64	22	8	12,07	5
piab|MA_395749g0010	picea1001	MA_395749	High	3213	NA	NA	NA	NA	45,12	22	8	48,35	8
piab|MA_409075g0020	picea1001	MA_409075	High	573	1	244	244	244	50,11	22	8	63,88	8
piab|MA_416714g0010	picea1001	MA_416714	High	762	4	139	208	556	43,77	22	8	16,24	6
piab|MA_4175g0020	picea1001	MA_4175	High	805	4	137	150	549	43,24	22	8	7,77	4
piab|MA_4175g0030	picea1001	MA_4175	High	451	NA	NA	NA	NA	44,74	17	7	8,21	4
piab|MA_427242g0010	picea1001	MA_427242	High	378	NA	NA	NA	NA	50,23	20	7	165,01	10
piab|MA_43422g0010	picea1001	MA_43422	High	472	4	960	3401	3840	46,35	11	8	2,87	3
piab|MA_436912g0020	picea1001	MA_436912	High	264	NA	NA	NA	NA	42,17	2	1	0,71	1
piab|MA_443520g0010	picea1001	MA_443520	High	771	1	102	102	102	50,07	22	8	157,49	10
piab|MA_446579g0020	picea1001	MA_446579	High	378	NA	NA	NA	NA	44,44	0	0	0	NA
piab|MA_45154g0010	picea1001	MA_45154	High	566	NA	NA	NA	NA	48,19	9	6	22,24	6
piab|MA_456384g0010	picea1001	MA_456384	High	719	NA	NA	NA	NA	48,92	4	4	0,4	1
piab|MA_4567103g0010	picea1001	MA_4567103	High	346	NA	NA	NA	NA	53,47	8	4	58,88	8
piab|MA_4576769g0010	picea1001	MA_4576769	High	458	NA	NA	NA	NA	48,17	11	6	7,29	4
piab|MA_462460g0010	picea1001	MA_462460	High	465	NA	NA	NA	NA	43,75	0	0	0	NA
piab|MA_470392g0020	picea1001	MA_470392	High	378	NA	NA	NA	NA	49,45	0	0	0	NA
piab|MA_476255g0010	picea1001	MA_476255	High	832	NA	NA	NA	NA	44,03	0	0	0	NA
piab|MA_491789g0010	picea1001	MA_491789	High	805	2	114	136	228	45	22	8	19,49	6
piab|MA_4923859g0010	picea1001	MA_4923859	High	276	NA	NA	NA	NA	46,32	7	6	4,37	3
piab|MA_4970880g0010	picea1001	MA_4970880	High	426	NA	NA	NA	NA	44,96	20	7	2,46	3
piab|MA_4991268g0010	picea1001	MA_4991268	High	378	1	67	67	67	49,54	0	0	0	NA
piab|MA_5110520g0010	picea1001	MA_5110520	High	378	NA	NA	NA	NA	50	14	6	13,65	6
piab|MA_5132294g0010	picea1001	MA_5132294	High	351	NA	NA	NA	NA	48,87	22	8	13,64	5
piab|MA_518788g0010	picea1001	MA_518788	High	776	NA	NA	NA	NA	44,85	12	5	15,82	6
piab|MA_5235615g0010	picea1001	MA_5235615	High	179	NA	NA	NA	NA	51,17	15	7	19,08	6
piab|MA_52986g0020	picea1001	MA_52986	High	1268	NA	NA	NA	NA	41,44	22	8	23,02	6
piab|MA_5352110g0010	picea1001	MA_5352110	High	179	NA	NA	NA	NA	49,27	21	7	26,91	7
piab|MA_539224g0010	picea1001	MA_539224	High	452	1	104	104	104	42,51	0	0	0	NA
piab|MA_5422066g0010	picea1001	MA_5422066	High	342	NA	NA	NA	NA	47,28	15	5	5,98	4
piab|MA_5432816g0010	picea1001	MA_5432816	High	587	NA	NA	NA	NA	42,3	3	2	2,14	2
piab|MA_5468018g0010	picea1001	MA_5468018	High	204	1	142	142	142	57,37	0	0	0	NA
piab|MA_5612915g0010	picea1001	MA_5612915	High	1353	NA	NA	NA	NA	51,01	18	8	27,95	7
piab|MA_57122g0010	picea1001	MA_57122	High	937	2	171	178	343	42,42	22	8	8,72	5
piab|MA_5747439g0010	picea1001	MA_5747439	High	465	NA	NA	NA	NA	42,34	17	7	12,57	5
piab|MA_5852396g0010	picea1001	MA_5852396	High	1608	NA	NA	NA	NA	41,92	22	8	15,42	5
piab|MA_5883042g0010	picea1001	MA_5883042	High	227	NA	NA	NA	NA	46,58	19	7	47,86	8
piab|MA_6094766g0010	picea1001	MA_6094766	High	1295	NA	NA	NA	NA	40,23	0	0	0	NA
piab|MA_612059g0010	picea1001	MA_612059	High	675	3	174	332	523	47,54	22	8	39,09	7
piab|MA_61439g0010	picea1001	MA_61439	High	1311	NA	NA	NA	NA	44,81	22	8	13,9	6
piab|MA_61439g0020	picea1001	MA_61439	High	1352	1	136	136	136	44,59	22	8	7	4
piab|MA_6154g0010	picea1001	MA_6154	High	625	1	215	215	215	43,51	22	8	39,31	8
piab|MA_631760g0010	picea1001	MA_631760	High	377	2	139	163	279	43,07	21	7	22,18	6
piab|MA_6325089g0010	picea1001	MA_6325089	High	1750	NA	NA	NA	NA	44,87	9	6	6,22	4
piab|MA_633717g0010	picea1001	MA_633717	High	465	NA	NA	NA	NA	47,7	0	0	0	NA
piab|MA_6365953g0010	picea1001	MA_6365953	High	951	NA	NA	NA	NA	46,71	19	8	23,78	7
piab|MA_6429712g0010	picea1001	MA_6429712	High	201	NA	NA	NA	NA	46,26	17	5	64,5	8
piab|MA_64427g0010	picea1001	MA_64427	High	1174	2	111	131	223	44,58	16	5	8,55	5
piab|MA_64427g0020	picea1001	MA_64427	High	855	2	243	371	487	40,93	17	5	4,3	4
piab|MA_65339g0010	picea1001	MA_65339	High	321	NA	NA	NA	NA	42,08	0	0	0	NA
piab|MA_6580225g0010	picea1001	MA_6580225	High	783	NA	NA	NA	NA	44,89	6	3	3,35	3
piab|MA_6585769g0010	picea1001	MA_6585769	High	378	NA	NA	NA	NA	47,56	11	6	53,76	8
piab|MA_660227g0010	picea1001	MA_660227	High	426	NA	NA	NA	NA	43,96	5	3	1,05	2
piab|MA_6661624g0010	picea1001	MA_6661624	High	481	NA	NA	NA	NA	45,87	22	8	62,44	8
piab|MA_6801442g0010	picea1001	MA_6801442	High	218	1	110	110	110	43,53	4	3	9,42	5
piab|MA_6857105g0010	picea1001	MA_6857105	High	1360	1	91	91	91	41,47	18	8	4,71	3
piab|MA_685907g0010	picea1001	MA_685907	High	346	2	162	231	324	48,16	0	0	0	NA
piab|MA_687922g0010	picea1001	MA_687922	High	264	2	131	160	263	51,03	17	8	15,27	5
piab|MA_6893360g0010	picea1001	MA_6893360	High	378	1	262	262	262	48,54	1	1	0,21	1
piab|MA_6898551g0010	picea1001	MA_6898551	High	451	NA	NA	NA	NA	44,95	21	7	89,85	9
piab|MA_6955505g0010	picea1001	MA_6955505	High	1686	1	112	112	112	43,24	22	8	19,25	6
piab|MA_69557g0020	picea1001	MA_69557	High	1041	NA	NA	NA	NA	46,37	7	6	2,53	3
piab|MA_7009745g0010	picea1001	MA_7009745	High	830	NA	NA	NA	NA	46,05	19	8	8,35	4
piab|MA_7114743g0010	picea1001	MA_7114743	High	458	NA	NA	NA	NA	46,74	0	0	0	NA
piab|MA_7154669g0010	picea1001	MA_7154669	High	378	1	168	168	168	48,46	13	6	15,69	6
piab|MA_7301044g0020	picea1001	MA_7301044	High	621	NA	NA	NA	NA	43,42	0	0	0	NA
piab|MA_741636g0020	picea1001	MA_741636	High	378	1	148	148	148	48,4	10	6	3,94	3
piab|MA_745086g0010	picea1001	MA_745086	High	378	1	67	67	67	46,76	0	0	0	NA
piab|MA_746053g0010	picea1001	MA_746053	High	378	3	167	255	503	43,1	0	0	0	NA
piab|MA_746330g0010	picea1001	MA_746330	High	384	1	105	105	105	45,15	14	6	14,64	5
piab|MA_7476298g0010	picea1001	MA_7476298	High	451	NA	NA	NA	NA	48,23	22	8	53,33	8
piab|MA_7477377g0010	picea1001	MA_7477377	High	462	NA	NA	NA	NA	47,47	21	8	20,64	6
piab|MA_7491997g0010	picea1001	MA_7491997	High	378	NA	NA	NA	NA	51,24	21	7	41,43	8
piab|MA_75103g0010	picea1001	MA_75103	High	988	3	85	91	255	43,06	9	6	28,08	7
piab|MA_7560124g0010	picea1001	MA_7560124	High	378	NA	NA	NA	NA	51,23	8	6	24,35	7
piab|MA_7575392g0010	picea1001	MA_7575392	High	378	NA	NA	NA	NA	49,09	0	0	0	NA
piab|MA_761291g0010	picea1001	MA_761291	High	897	NA	NA	NA	NA	45,56	0	0	0	NA
piab|MA_7617132g0010	picea1001	MA_7617132	High	722	NA	NA	NA	NA	43,28	15	7	9,13	4
piab|MA_7632643g0010	picea1001	MA_7632643	High	480	NA	NA	NA	NA	48,59	8	5	2,49	3
piab|MA_7641340g0010	picea1001	MA_7641340	High	378	NA	NA	NA	NA	46,94	0	0	0	NA
piab|MA_766447g0010	picea1001	MA_766447	High	1110	2	140	141	280	43,6	1	1	0,06	1
piab|MA_7670414g0010	picea1001	MA_7670414	High	321	NA	NA	NA	NA	41,69	18	8	3,33	3
piab|MA_7706481g0010	picea1001	MA_7706481	High	598	NA	NA	NA	NA	45,64	12	8	9,15	4
piab|MA_7794578g0010	picea1001	MA_7794578	High	831	NA	NA	NA	NA	39,67	14	4	7,35	4
piab|MA_7913128g0010	picea1001	MA_7913128	High	1174	1	117	117	117	47,28	0	0	0	NA
piab|MA_8119793g0010	picea1001	MA_8119793	High	465	NA	NA	NA	NA	42,16	10	7	11,58	5
piab|MA_8182573g0010	picea1001	MA_8182573	High	722	NA	NA	NA	NA	44,48	22	8	60,48	8
piab|MA_8198061g0010	picea1001	MA_8198061	High	306	NA	NA	NA	NA	45,23	20	7	51,92	8
piab|MA_8203198g0010	picea1001	MA_8203198	High	1110	NA	NA	NA	NA	46,6	13	7	156,25	9
piab|MA_8307592g0010	picea1001	MA_8307592	High	550	1	109	109	109	43,86	10	5	1,35	2
piab|MA_83092g0010	picea1001	MA_83092	High	2013	1	136	136	136	46,92	20	7	40	7
piab|MA_8328499g0010	picea1001	MA_8328499	High	396	NA	NA	NA	NA	47,81	5	3	1,24	2
piab|MA_8449114g0010	picea1001	MA_8449114	High	378	NA	NA	NA	NA	43,54	0	0	0	NA
piab|MA_8472755g0010	picea1001	MA_8472755	High	315	NA	NA	NA	NA	48,04	16	8	35,35	7
piab|MA_8581276g0010	picea1001	MA_8581276	High	1110	NA	NA	NA	NA	46,84	2	1	1,15	2
piab|MA_8581277g0010	picea1001	MA_8581277	High	1110	NA	NA	NA	NA	47,78	9	5	16,43	6
piab|MA_863729g0010	picea1001	MA_863729	High	545	NA	NA	NA	NA	42,52	1	1	0,34	1
piab|MA_8741625g0010	picea1001	MA_8741625	High	720	NA	NA	NA	NA	47,02	21	7	25,12	7
piab|MA_8760260g0010	picea1001	MA_8760260	High	720	1	166	166	166	48,25	9	6	6,24	4
piab|MA_8760260g0020	picea1001	MA_8760260	High	722	NA	NA	NA	NA	42,37	17	6	16,43	6
piab|MA_8790502g0010	picea1001	MA_8790502	High	2093	NA	NA	NA	NA	45,93	0	0	0	NA
piab|MA_8870796g0010	picea1001	MA_8870796	High	449	NA	NA	NA	NA	46,85	22	8	12,06	6
piab|MA_8899414g0010	picea1001	MA_8899414	High	1248	1	135	135	135	45,03	22	8	7,35	4
piab|MA_893723g0010	picea1001	MA_893723	High	378	2	429	566	858	46,88	0	0	0	NA
piab|MA_894630g0010	picea1001	MA_894630	High	531	2	103	104	207	43,09	22	8	18,39	6
piab|MA_89787g0010	picea1001	MA_89787	High	619	NA	NA	NA	NA	42,18	7	6	1,23	2
piab|MA_9108027g0010	picea1001	MA_9108027	High	840	NA	NA	NA	NA	44,08	2	2	0,21	1
piab|MA_9114192g0010	picea1001	MA_9114192	High	1575	6	212	634	1273	46,66	14	8	18,1	6
piab|MA_9122587g0010	picea1001	MA_9122587	High	378	NA	NA	NA	NA	49,58	8	7	15,61	6
piab|MA_913482g0010	picea1001	MA_913482	High	986	4	135	204	543	44,11	22	8	30,7	7
piab|MA_9146588g0010	picea1001	MA_9146588	High	342	NA	NA	NA	NA	48,05	7	2	1,88	3
piab|MA_921174g0010	picea1001	MA_921174	High	342	NA	NA	NA	NA	46,9	22	8	24,03	6
piab|MA_928125g0010	picea1001	MA_928125	High	1142	5	803	3503	4016	45,3	22	8	11,62	5
piab|MA_9281416g0010	picea1001	MA_9281416	High	1104	2	134	136	268	47,25	7	6	0,89	2
piab|MA_92979g0010	picea1001	MA_92979	High	623	NA	NA	NA	NA	54,4	19	7	11,89	5
piab|MA_9350491g0010	picea1001	MA_9350491	High	378	NA	NA	NA	NA	51,72	21	7	87,48	9
piab|MA_9373313g0010	picea1001	MA_9373313	High	345	NA	NA	NA	NA	48,08	17	6	6,4	4
piab|MA_937462g0010	picea1001	MA_937462	High	2325	NA	NA	NA	NA	44,31	12	7	2,67	3
piab|MA_9385462g0010	picea1001	MA_9385462	High	623	NA	NA	NA	NA	50,35	0	0	0	NA
piab|MA_9395755g0010	picea1001	MA_9395755	High	721	NA	NA	NA	NA	47,63	17	8	20,33	6
piab|MA_9403319g0010	picea1001	MA_9403319	High	545	NA	NA	NA	NA	45,65	0	0	0	NA
piab|MA_9636196g0010	picea1001	MA_9636196	High	564	1	141	141	141	47,12	21	7	13,21	5
piab|MA_96620g0010	picea1001	MA_96620	High	3213	NA	NA	NA	NA	40,61	21	7	9,84	5
piab|MA_96620g0020	picea1001	MA_96620	High	378	3	230	447	692	47,62	0	0	0	NA
piab|MA_9698193g0010	picea1001	MA_9698193	High	623	NA	NA	NA	NA	52,28	10	3	13,06	5
piab|MA_970316g0010	picea1001	MA_970316	High	185	NA	NA	NA	NA	45,71	20	6	9,61	5
piab|MA_9743174g0010	picea1001	MA_9743174	High	525	NA	NA	NA	NA	45,97	8	5	3,52	3
piab|MA_9831213g0010	picea1001	MA_9831213	High	346	NA	NA	NA	NA	54,96	19	7	72,99	9
piab|MA_9870572g0010	picea1001	MA_9870572	High	264	3	139	198	419	46,58	0	0	0	NA
piab|MA_9870572g0020	picea1001	MA_9870572	High	378	NA	NA	NA	NA	47,58	0	0	0	NA
piab|MA_100087g0010	picea1002	MA_100087	High	1833	1	77	77	77	49,01	22	8	118,75	9
piab|MA_1001601g0020	picea1002	MA_1001601	High	1386	NA	NA	NA	NA	43,62	7	4	0,98	2
piab|MA_10018938g0010	picea1002	MA_10018938	High	480	NA	NA	NA	NA	45,45	8	6	6,44	4
piab|MA_10048917g0010	picea1002	MA_10048917	High	1545	NA	NA	NA	NA	37,65	2	1	0,42	1
piab|MA_101553g0010	picea1002	MA_101553	High	3273	2	1861	3482	3722	43,45	22	8	6,63	4
piab|MA_10165349g0010	picea1002	MA_10165349	High	1545	1	103	103	103	38,51	22	8	51,38	8
piab|MA_10178643g0010	picea1002	MA_10178643	High	1050	3	500	1289	1500	41,67	21	8	176,2	10
piab|MA_10208485g0010	picea1002	MA_10208485	High	1050	2	293	484	587	40,47	12	6	1,33	2
piab|MA_10237903g0010	picea1002	MA_10237903	High	1050	1	100	100	100	38,11	20	8	10,91	5
piab|MA_10322346g0010	picea1002	MA_10322346	High	1545	1	103	103	103	39,95	22	8	341,36	10
piab|MA_10359231g0030	picea1002	MA_10359231	High	2955	NA	NA	NA	NA	45,9	1	1	0,69	1
piab|MA_103858g0010	picea1002	MA_103858	High	3204	NA	NA	NA	NA	43,35	22	8	121,17	9
piab|MA_10426680g0010	picea1002	MA_10426680	High	2955	4	607	1453	2429	46,24	22	8	41,32	8
piab|MA_10427804g0010	picea1002	MA_10427804	High	3309	1	1861	1861	1861	42,43	22	8	9,45	5
piab|MA_10428767g0010	picea1002	MA_10428767	High	1480	3	238	396	716	45,07	10	6	1,08	2
piab|MA_10429114g0010	picea1002	MA_10429114	High	1061	NA	NA	NA	NA	36,53	21	8	36,25	7
piab|MA_10429487g0020	picea1002	MA_10429487	High	2952	4	1271	4623	5084	47,03	22	8	44,6	8
piab|MA_10429732g0010	picea1002	MA_10429732	High	2347	2	57	63	114	43,33	20	7	5,99	4
piab|MA_10431267g0010	picea1002	MA_10431267	High	1545	2	2686	5269	5372	42,08	22	8	246,01	10
piab|MA_10431286g0010	picea1002	MA_10431286	High	1545	2	449	796	898	41,96	22	8	144,47	10
piab|MA_10431427g0010	picea1002	MA_10431427	High	792	NA	NA	NA	NA	43,46	21	8	61,27	8
piab|MA_10431535g0010	picea1002	MA_10431535	High	378	NA	NA	NA	NA	48,27	8	6	50,53	8
piab|MA_10431856g0010	picea1002	MA_10431856	High	3006	4	3546	7793	14185	48,05	22	8	50,86	8
piab|MA_10432241g0010	picea1002	MA_10432241	High	1497	4	781	2855	3127	41,98	22	8	5,76	4
piab|MA_10432502g0010	picea1002	MA_10432502	High	2573	3	95	114	287	44,52	17	6	10,12	5
piab|MA_10433791g0010	picea1002	MA_10433791	High	1564	1	231	231	231	49,38	21	8	94,38	9
piab|MA_10435632g0010	picea1002	MA_10435632	High	682	NA	NA	NA	NA	46,88	22	8	64,85	8
piab|MA_10436089g0010	picea1002	MA_10436089	High	2156	NA	NA	NA	NA	44,21	0	0	0	NA
piab|MA_10436682g0010	picea1002	MA_10436682	High	177	NA	NA	NA	NA	47,7	18	6	34,32	7
piab|MA_10436913g0010	picea1002	MA_10436913	High	1031	2	507	808	1015	41,47	21	7	13,8	5
piab|MA_10437034g0010	picea1002	MA_10437034	High	2007	3	657	1785	1973	54,84	13	8	217,63	10
piab|MA_1063600g0010	picea1002	MA_1063600	High	2203	2	175	261	351	44,46	8	4	0,7	1
piab|MA_106360g0010	picea1002	MA_106360	High	2784	NA	NA	NA	NA	42,23	14	5	1,21	2
piab|MA_11195g0010	picea1002	MA_11195	High	774	2	103	156	207	50,78	1	1	0,58	2
piab|MA_1155474g0010	picea1002	MA_1155474	High	553	NA	NA	NA	NA	40	0	0	0	NA
piab|MA_129613g0010	picea1002	MA_129613	High	1411	1	507	507	507	45,15	0	0	0	NA
piab|MA_13257g0010	picea1002	MA_13257	High	1956	1	624	624	624	45,5	12	8	32	7
piab|MA_160382g0020	picea1002	MA_160382	High	1545	1	103	103	103	39,87	18	5	62,95	8
piab|MA_170043g0010	picea1002	MA_170043	High	1050	NA	NA	NA	NA	37,04	21	8	15,6	6
piab|MA_173484g0010	picea1002	MA_173484	High	855	NA	NA	NA	NA	44,44	0	0	0	NA
piab|MA_173788g0020	picea1002	MA_173788	High	2955	1	335	335	335	41,71	0	0	0	NA
piab|MA_17691g0010	picea1002	MA_17691	High	2871	17	330	1524	5620	44,77	20	7	17,4	6
piab|MA_17859g0010	picea1002	MA_17859	High	2409	1	203	203	203	46,16	21	8	99,45	9
piab|MA_19379g0010	picea1002	MA_19379	High	1293	1	147	147	147	47,35	17	8	20,47	6
piab|MA_20016g0010	picea1002	MA_20016	High	1923	11	205	894	2257	44,4	22	8	142,5	9
piab|MA_218844g0010	picea1002	MA_218844	High	192	NA	NA	NA	NA	43,91	14	8	4,42	4
piab|MA_305493g0010	picea1002	MA_305493	High	640	1	51	51	51	41,04	0	0	0	NA
piab|MA_480885g0010	picea1002	MA_480885	High	343	1	111	111	111	50,3	18	8	10,87	5
piab|MA_56969g0010	picea1002	MA_56969	High	2742	1	1664	1664	1664	44,4	22	8	10,09	5
piab|MA_587787g0010	picea1002	MA_587787	High	3093	1	1950	1950	1950	51,92	22	8	1137,61	10
piab|MA_928656g0010	picea1002	MA_928656	High	3045	4	169	287	679	42,52	22	8	95,74	9
piab|MA_943683g0010	picea1002	MA_943683	High	2156	1	1431	1431	1431	46,76	22	8	117,84	9
piab|MA_466642g0010	picea1002	MA_466642	High	553	NA	NA	NA	NA	41,74	0	0	0	NA
piab|MA_24390g0010	picea1002	MA_24390	High	3555	1	1213	1213	1213	42,84	22	8	8,42	4
piab|MA_8100679g0010	picea1002	MA_8100679	High	809	1	104	104	104	42,04	17	7	2,13	2
piab|MA_4617178g0010	picea1002	MA_4617178	High	608	NA	NA	NA	NA	46,95	18	7	142,15	10
piab|MA_10428222g0010	picea1002	MA_10428222	High	3396	NA	NA	NA	NA	48,58	21	8	80,1	9
piab|MA_10429806g0010	picea1002	MA_10429806	High	445	NA	NA	NA	NA	46,61	0	0	0	NA
piab|MA_10433791g0020	picea1002	MA_10433791	High	1564	1	152	152	152	47,12	13	6	3,29	3
piab|MA_10436129g0010	picea1002	MA_10436129	High	2601	NA	NA	NA	NA	38,89	22	8	176,52	10
piab|MA_10436796g0010	picea1002	MA_10436796	High	771	1	132	132	132	43,32	21	7	68,98	8
piab|MA_135299g0010	picea1002	MA_135299	High	2033	2	2876	5235	5753	40,43	22	8	18,98	6
piab|MA_182579g0010	picea1002	MA_182579	High	1569	NA	NA	NA	NA	39,37	0	0	0	NA
piab|MA_256555g0010	picea1002	MA_256555	High	838	NA	NA	NA	NA	46,47	0	0	0	NA
piab|MA_43145g0010	picea1002	MA_43145	High	2203	NA	NA	NA	NA	45,93	12	6	1,73	2
piab|MA_756518g0010	picea1002	MA_756518	High	465	NA	NA	NA	NA	40,88	21	7	163,45	10
piab|MA_9009572g0010	picea1002	MA_9009572	High	270	NA	NA	NA	NA	47,21	2	1	1,73	2
piab|MA_9574226g0010	picea1002	MA_9574226	High	2570	NA	NA	NA	NA	43,38	16	6	3,82	3
piab|MA_30903g0010	picea1002	MA_30903	High	2071	3	238	296	715	45,17	21	8	5,57	4
piab|MA_10350490g0010	picea1002	MA_10350490	High	1050	1	102	102	102	38,25	22	8	90,33	9
piab|MA_180215g0010	picea1002	MA_180215	High	2573	2	256	397	513	45,57	20	7	47,2	8
piab|MA_10433791g0030	picea1002	MA_10433791	High	1564	1	908	908	908	47,71	2	1	0,32	1
piab|MA_10427338g0010	picea1002	MA_10427338	High	633	1	126	126	126	44,19	19	7	8,44	4
piab|MA_12167g0010	picea1002	MA_12167	High	270	NA	NA	NA	NA	40,34	0	0	0	NA
piab|MA_10018171g0010	picea1002	MA_10018171	High	465	NA	NA	NA	NA	43,58	1	1	0,24	1
piab|MA_100207g0010	picea1002	MA_100207	High	2539	2	148	195	297	45,46	6	4	0,25	1
piab|MA_10100042g0010	picea1002	MA_10100042	High	897	2	898	1696	1797	41,67	22	8	139,47	9
piab|MA_10132652g0010	picea1002	MA_10132652	High	1545	1	2459	2459	2459	41,83	16	7	2,54	3
piab|MA_10164819g0010	picea1002	MA_10164819	High	549	1	126	126	126	44,1	1	1	0,43	1
piab|MA_10181125g0010	picea1002	MA_10181125	High	708	NA	NA	NA	NA	44,91	19	8	11,19	5
piab|MA_10254985g0010	picea1002	MA_10254985	High	466	1	175	175	175	47,58	0	0	0	NA
piab|MA_10282285g0020	picea1002	MA_10282285	High	1545	1	103	103	103	38,97	10	2	1,5	2
piab|MA_10292745g0010	picea1002	MA_10292745	High	577	NA	NA	NA	NA	42,82	9	5	0,98	2
piab|MA_10308598g0010	picea1002	MA_10308598	High	1545	1	103	103	103	40,9	21	7	26,92	7
piab|MA_10328073g0010	picea1002	MA_10328073	High	1545	1	103	103	103	39,07	19	7	92	9
piab|MA_10338362g0010	picea1002	MA_10338362	High	1545	2	98	103	196	40,11	22	8	69,98	9
piab|MA_103649g0010	picea1002	MA_103649	High	2501	3	2780	8039	8341	46,05	19	8	14,11	5
piab|MA_10426304g0010	picea1002	MA_10426304	High	519	NA	NA	NA	NA	40,8	22	8	153,15	10
piab|MA_10426469g0010	picea1002	MA_10426469	High	809	1	90	90	90	42,56	16	6	1,41	2
piab|MA_10427212g0010	picea1002	MA_10427212	High	1121	1	2345	2345	2345	49,72	22	8	40,45	8
piab|MA_10427750g0010	picea1002	MA_10427750	High	870	1	4285	4285	4285	46,31	21	8	45,31	8
piab|MA_10427797g0010	picea1002	MA_10427797	High	403	NA	NA	NA	NA	42,62	2	1	0,89	1
piab|MA_10427797g0020	picea1002	MA_10427797	High	1050	NA	NA	NA	NA	37,33	12	3	14,6	6
piab|MA_10427820g0020	picea1002	MA_10427820	High	2962	3	116	158	348	42,59	22	8	11,51	5
piab|MA_10427884g0010	picea1002	MA_10427884	High	3150	1	132	132	132	45,51	18	7	0,9	2
piab|MA_10427884g0020	picea1002	MA_10427884	High	3150	2	979	1854	1959	44,77	3	3	0,23	1
piab|MA_10427926g0010	picea1002	MA_10427926	High	403	NA	NA	NA	NA	42,47	22	8	76,42	9
piab|MA_10428080g0010	picea1002	MA_10428080	High	1545	1	191	191	191	39,2	22	8	98,55	9
piab|MA_10428901g0010	picea1002	MA_10428901	High	1545	2	135	168	270	41,42	22	8	46,09	8
piab|MA_10429114g0020	picea1002	MA_10429114	High	964	NA	NA	NA	NA	43,53	21	8	207,49	10
piab|MA_10429479g0010	picea1002	MA_10429479	High	1545	2	128	156	257	40,63	12	8	50,92	8
piab|MA_10429479g0020	picea1002	MA_10429479	High	1545	NA	NA	NA	NA	41,05	22	8	19,02	6
piab|MA_10429487g0010	picea1002	MA_10429487	High	2952	NA	NA	NA	NA	45,14	0	0	0	NA
piab|MA_10429514g0010	picea1002	MA_10429514	High	3387	7	2652	15173	18569	46,43	18	8	9,45	5
piab|MA_10429651g0020	picea1002	MA_10429651	High	577	NA	NA	NA	NA	45,01	22	8	43,43	8
piab|MA_10429751g0010	picea1002	MA_10429751	High	1764	NA	NA	NA	NA	39,69	18	6	79,6	9
piab|MA_10429860g0010	picea1002	MA_10429860	High	350	1	208	208	208	41,35	6	1	3,5	3
piab|MA_10429886g0030	picea1002	MA_10429886	High	1050	1	102	102	102	38,37	19	7	6,18	4
piab|MA_10430058g0010	picea1002	MA_10430058	High	448	2	313	490	626	45,7	18	7	11,08	5
piab|MA_10430603g0010	picea1002	MA_10430603	High	2130	8	1053	6073	8424	48,01	21	7	31,71	7
piab|MA_10431203g0010	picea1002	MA_10431203	High	1050	3	494	1261	1483	42,18	21	8	173,64	10
piab|MA_10431265g0010	picea1002	MA_10431265	High	1545	2	287	472	575	39,81	21	7	35,88	7
piab|MA_10431509g0010	picea1002	MA_10431509	High	2726	14	213	693	2982	43,99	22	8	40,29	8
piab|MA_10431527g0020	picea1002	MA_10431527	High	1842	15	292	1225	4388	43,9	14	8	26,46	7
piab|MA_10431971g0010	picea1002	MA_10431971	High	1050	4	388	646	1552	42,16	21	8	110,96	9
piab|MA_10432409g0010	picea1002	MA_10432409	High	1536	NA	NA	NA	NA	43,21	18	8	14,11	5
piab|MA_10432676g0010	picea1002	MA_10432676	High	2742	1	1381	1381	1381	43,65	22	8	230,96	10
piab|MA_10432793g0010	picea1002	MA_10432793	High	1545	2	206	310	413	41,89	22	8	55,17	8
piab|MA_10432854g0010	picea1002	MA_10432854	High	1061	NA	NA	NA	NA	36,03	18	6	65,82	8
piab|MA_10432894g0010	picea1002	MA_10432894	High	2570	4	1238	4296	4953	42,86	22	8	40,28	7
piab|MA_10432898g0010	picea1002	MA_10432898	High	471	2	696	1291	1392	41,61	22	8	149,94	10
piab|MA_10432906g0020	picea1002	MA_10432906	High	792	1	158	158	158	43,98	1	1	0,2	1
piab|MA_10433050g0010	picea1002	MA_10433050	High	916	2	572	839	1144	45,55	22	8	58,61	8
piab|MA_10433224g0010	picea1002	MA_10433224	High	1050	NA	NA	NA	NA	36,67	20	7	85,26	9
piab|MA_10433707g0010	picea1002	MA_10433707	High	1545	4	820	2961	3280	42,11	19	8	21,19	6
piab|MA_10433923g0010	picea1002	MA_10433923	High	2742	NA	NA	NA	NA	43,03	22	8	94,81	9
piab|MA_10433932g0010	picea1002	MA_10433932	High	3045	2	176	227	353	44,04	18	8	32,36	7
piab|MA_10434236g0010	picea1002	MA_10434236	High	823	NA	NA	NA	NA	42,9	15	5	43,28	8
piab|MA_10434325g0010	picea1002	MA_10434325	High	2539	1	111	111	111	43,64	22	8	40,66	8
piab|MA_10434425g0010	picea1002	MA_10434425	High	1050	3	864	2406	2593	39,85	18	7	1,35	2
piab|MA_10434667g0010	picea1002	MA_10434667	High	3171	NA	NA	NA	NA	44,85	14	6	10,69	5
piab|MA_10434781g0010	picea1002	MA_10434781	High	1050	1	107	107	107	38,63	14	4	4,07	3
piab|MA_10434950g0010	picea1002	MA_10434950	High	1545	NA	NA	NA	NA	40,55	22	8	32,8	7
piab|MA_10434950g0020	picea1002	MA_10434950	High	1545	1	103	103	103	40,78	22	8	93,67	9
piab|MA_10435013g0010	picea1002	MA_10435013	High	1042	3	1199	3433	3598	44,21	19	7	7,35	5
piab|MA_10435013g0020	picea1002	MA_10435013	High	270	1	83	83	83	48,25	17	6	31,6	7
piab|MA_10435041g0020	picea1002	MA_10435041	High	1700	1	51	51	51	43,5	7	5	13,07	5
piab|MA_10435081g0010	picea1002	MA_10435081	High	840	NA	NA	NA	NA	44,74	22	8	143,04	10
piab|MA_10435244g0010	picea1002	MA_10435244	High	519	NA	NA	NA	NA	41,22	22	8	66,34	9
piab|MA_10435578g0010	picea1002	MA_10435578	High	1545	1	103	103	103	38,67	3	2	0,37	1
piab|MA_10435581g0010	picea1002	MA_10435581	High	1083	3	1747	4981	5242	40,97	22	8	55,69	8
piab|MA_10435743g0020	picea1002	MA_10435743	High	2580	1	138	138	138	43,3	21	8	37,13	7
piab|MA_10435863g0010	picea1002	MA_10435863	High	1411	3	441	985	1323	45,47	16	8	6,68	4
piab|MA_10435863g0020	picea1002	MA_10435863	High	1411	NA	NA	NA	NA	46,2	17	8	12,83	5
piab|MA_10436118g0010	picea1002	MA_10436118	High	897	NA	NA	NA	NA	44	21	8	648,55	10
piab|MA_10436350g0010	picea1002	MA_10436350	High	2742	2	716	1340	1432	42,55	22	8	42,07	8
piab|MA_10436418g0010	picea1002	MA_10436418	High	1545	NA	NA	NA	NA	40,59	22	8	83,66	9
piab|MA_10436423g0010	picea1002	MA_10436423	High	1220	3	744	1968	2233	38,36	22	8	13,19	6
piab|MA_10436423g0020	picea1002	MA_10436423	High	1767	NA	NA	NA	NA	40,19	22	8	6,75	5
piab|MA_10436429g0010	picea1002	MA_10436429	High	1545	4	870	3064	3480	39,05	14	4	11,34	5
piab|MA_10436573g0010	picea1002	MA_10436573	High	1761	12	1019	6346	12232	44,08	22	8	37,73	8
piab|MA_10436851g0010	picea1002	MA_10436851	High	2892	3	2823	5811	8471	49,57	22	8	8,42	4
piab|MA_10436896g0010	picea1002	MA_10436896	High	1050	1	105	105	105	35,6	22	8	44,98	8
piab|MA_10436948g0010	picea1002	MA_10436948	High	3366	9	1767	5771	15904	43,9	22	8	12,41	6
piab|MA_10437059g0020	picea1002	MA_10437059	High	1545	1	103	103	103	41,03	22	8	44,73	8
piab|MA_10437164g0020	picea1002	MA_10437164	High	1131	4	1742	3847	6971	44,92	22	8	22,3	6
piab|MA_10437186g0010	picea1002	MA_10437186	High	1084	2	245	262	490	43,23	22	8	87,04	9
piab|MA_106428g0010	picea1002	MA_106428	High	1764	NA	NA	NA	NA	41,61	12	6	0,97	2
piab|MA_10648g0010	picea1002	MA_10648	High	2724	1	617	617	617	44,73	22	8	176,28	10
piab|MA_108406g0010	picea1002	MA_108406	High	795	1	210	210	210	40,52	0	0	0	NA
piab|MA_11052g0010	picea1002	MA_11052	High	1050	1	102	102	102	36,99	14	8	60,49	9
piab|MA_110603g0010	picea1002	MA_110603	High	2539	NA	NA	NA	NA	44,24	22	8	14,11	6
piab|MA_11096g0010	picea1002	MA_11096	High	1050	2	2406	4710	4812	41,57	21	7	16,72	6
piab|MA_1127885g0010	picea1002	MA_1127885	High	2892	1	100	100	100	48,15	22	8	13,68	5
piab|MA_113767g0010	picea1002	MA_113767	High	2573	1	116	116	116	44,27	19	7	63,73	8
piab|MA_11549g0010	picea1002	MA_11549	High	1545	NA	NA	NA	NA	38,03	16	6	50,21	8
piab|MA_120550g0010	picea1002	MA_120550	High	2039	2	106	134	212	46,52	22	8	47,1	8
piab|MA_125058g0020	picea1002	MA_125058	High	391	NA	NA	NA	NA	42,1	0	0	0	NA
piab|MA_125869g0010	picea1002	MA_125869	High	1161	1	157	157	157	42,79	20	7	8,93	5
piab|MA_12679g0010	picea1002	MA_12679	High	827	2	94	102	189	44,16	11	8	9,33	5
piab|MA_128981g0010	picea1002	MA_128981	High	1344	1	86	86	86	40,56	11	7	30,15	7
piab|MA_129592g0010	picea1002	MA_129592	High	3393	NA	NA	NA	NA	44,93	22	8	37,22	7
piab|MA_130162g0010	picea1002	MA_130162	High	2136	1	1152	1152	1152	45,04	21	8	114,5	9
piab|MA_130244g0010	picea1002	MA_130244	High	2733	2	498	562	996	43,15	22	8	23,55	7
piab|MA_13025g0010	picea1002	MA_13025	High	3588	NA	NA	NA	NA	43,59	22	8	50,31	8
piab|MA_131671g0010	picea1002	MA_131671	High	731	NA	NA	NA	NA	44,19	7	5	5,5	4
piab|MA_133537g0010	picea1002	MA_133537	High	519	NA	NA	NA	NA	41,21	22	8	113,37	9
piab|MA_13544g0010	picea1002	MA_13544	High	2070	4	179	301	717	44	8	4	1,92	2
piab|MA_13546g0010	picea1002	MA_13546	High	550	1	143	143	143	44,55	21	8	47,18	8
piab|MA_136151g0010	picea1002	MA_136151	High	1842	NA	NA	NA	NA	44,35	22	8	237,24	10
piab|MA_136282g0010	picea1002	MA_136282	High	2001	3	1656	2714	4969	46,46	22	8	107,32	9
piab|MA_137874g0010	picea1002	MA_137874	High	1971	1	1320	1320	1320	47,03	22	8	243,73	10
piab|MA_138618g0010	picea1002	MA_138618	High	1219	4	175	335	700	41,82	16	8	20,39	7
piab|MA_140259g0010	picea1002	MA_140259	High	2598	2	379	688	759	43,8	22	8	32,26	7
piab|MA_140505g0010	picea1002	MA_140505	High	306	NA	NA	NA	NA	49,84	3	3	17,78	6
piab|MA_143497g0010	picea1002	MA_143497	High	3150	NA	NA	NA	NA	41,64	6	1	0,25	1
piab|MA_14489g0020	picea1002	MA_14489	High	1545	4	685	1521	2742	40,45	12	7	1,59	2
piab|MA_149151g0010	picea1002	MA_149151	High	2539	NA	NA	NA	NA	43,71	22	8	31,64	7
piab|MA_149220g0010	picea1002	MA_149220	High	2539	NA	NA	NA	NA	43,71	22	8	31,64	7
piab|MA_14949g0010	picea1002	MA_14949	High	1665	NA	NA	NA	NA	49,77	14	8	28,56	7
piab|MA_149899g0010	picea1002	MA_149899	High	631	2	316	368	632	44,49	1	1	0,06	1
piab|MA_150067g0010	picea1002	MA_150067	High	1545	1	103	103	103	38,93	4	1	0,53	1
piab|MA_150750g0010	picea1002	MA_150750	High	1545	2	368	634	737	41,48	12	5	0,37	1
piab|MA_15189g0010	picea1002	MA_15189	High	1050	2	1148	2196	2297	41,06	0	0	0	NA
piab|MA_153816g0010	picea1002	MA_153816	High	1050	2	770	1441	1540	43,23	22	8	1250,9	10
piab|MA_155796g0010	picea1002	MA_155796	High	678	NA	NA	NA	NA	37,88	0	0	0	NA
piab|MA_158529g0010	picea1002	MA_158529	High	3366	NA	NA	NA	NA	40,13	20	8	2,3	3
piab|MA_159836g0010	picea1002	MA_159836	High	1545	5	1122	4418	5613	40,74	20	8	14,25	5
piab|MA_161149g0010	picea1002	MA_161149	High	1253	NA	NA	NA	NA	42,78	18	6	4,89	4
piab|MA_161278g0010	picea1002	MA_161278	High	1545	2	1259	2416	2519	41,85	21	8	113,26	9
piab|MA_161530g0010	picea1002	MA_161530	High	1253	NA	NA	NA	NA	42,93	5	4	0,4	1
piab|MA_161654g0010	picea1002	MA_161654	High	1545	1	97	97	97	38,52	18	6	7,8	4
piab|MA_16314g0010	picea1002	MA_16314	High	1480	1	146	146	146	43,65	22	8	44,75	8
piab|MA_164615g0010	picea1002	MA_164615	High	2570	1	134	134	134	43,44	20	8	3,45	3
piab|MA_16612g0010	picea1002	MA_16612	High	1767	2	193	202	386	39,52	22	8	31,23	7
piab|MA_166390g0010	picea1002	MA_166390	High	904	1	1524	1524	1524	44,51	13	3	19,85	6
piab|MA_167033g0010	picea1002	MA_167033	High	3150	2	224	248	448	45,12	21	7	9,95	5
piab|MA_168077g0010	picea1002	MA_168077	High	1545	1	104	104	104	41,46	22	8	5,51	4
piab|MA_169541g0010	picea1002	MA_169541	High	1504	NA	NA	NA	NA	42,69	5	4	0,2	1
piab|MA_170179g0010	picea1002	MA_170179	High	474	1	102	102	102	31,88	0	0	0	NA
piab|MA_170288g0010	picea1002	MA_170288	High	1050	2	374	646	748	40,75	22	8	49,54	8
piab|MA_170437g0010	picea1002	MA_170437	High	2580	NA	NA	NA	NA	36,59	7	1	1,43	2
piab|MA_170534g0010	picea1002	MA_170534	High	519	NA	NA	NA	NA	37,86	1	1	0,34	1
piab|MA_170g0010	picea1002	MA_170	High	3738	NA	NA	NA	NA	42,97	22	8	26,28	7
piab|MA_171402g0010	picea1002	MA_171402	High	1908	1	315	315	315	42,09	22	8	150	10
piab|MA_172215g0010	picea1002	MA_172215	High	1875	5	419	1056	2097	44,68	22	8	57,69	8
piab|MA_17328g0010	picea1002	MA_17328	High	611	NA	NA	NA	NA	44,99	16	5	14,38	5
piab|MA_173608g0010	picea1002	MA_173608	High	904	NA	NA	NA	NA	43,88	11	2	1,3	2
piab|MA_176471g0010	picea1002	MA_176471	High	531	1	1224	1224	1224	43,87	20	8	19,11	6
piab|MA_1770270g0010	picea1002	MA_1770270	High	465	NA	NA	NA	NA	41,88	11	3	6,01	4
piab|MA_177039g0010	picea1002	MA_177039	High	3973	3	2799	5099	8397	43,41	11	8	23,97	7
piab|MA_177143g0010	picea1002	MA_177143	High	531	1	5790	5790	5790	39,29	3	2	1,16	2
piab|MA_178134g0030	picea1002	MA_178134	High	690	1	112	112	112	43,23	14	6	1,77	2
piab|MA_17940g0010	picea1002	MA_17940	High	1952	1	1358	1358	1358	43,15	22	8	10,34	5
piab|MA_180135g0010	picea1002	MA_180135	High	1050	1	101	101	101	35,61	5	1	0,39	1
piab|MA_181770g0010	picea1002	MA_181770	High	2979	1	1541	1541	1541	45,49	22	8	56,79	8
piab|MA_181928g0010	picea1002	MA_181928	High	2292	2	1624	1905	3249	45,81	22	8	58,34	8
piab|MA_183106g0010	picea1002	MA_183106	High	1545	1	103	103	103	39,07	2	2	0,23	1
piab|MA_18602g0020	picea1002	MA_18602	High	2955	5	210	702	1050	47,49	20	8	80,11	9
piab|MA_186385g0010	picea1002	MA_186385	High	2539	NA	NA	NA	NA	44,1	19	8	2,55	2
piab|MA_186385g0020	picea1002	MA_186385	High	708	NA	NA	NA	NA	43,93	19	7	6,45	4
piab|MA_18697g0010	picea1002	MA_18697	High	3345	2	452	831	905	47,65	19	8	43,26	8
piab|MA_18731g0010	picea1002	MA_18731	High	2991	1	1157	1157	1157	45,04	22	8	76,36	9
piab|MA_188166g0010	picea1002	MA_188166	High	430	NA	NA	NA	NA	42,12	0	0	0	NA
piab|MA_189242g0010	picea1002	MA_189242	High	840	1	285	285	285	45,78	7	5	2,61	3
piab|MA_1913g0010	picea1002	MA_1913	High	3661	1	75	75	75	41,96	15	8	17,48	6
piab|MA_19161g0010	picea1002	MA_19161	High	474	NA	NA	NA	NA	35,58	11	8	5,47	4
piab|MA_19613g0010	picea1002	MA_19613	High	966	NA	NA	NA	NA	43,31	22	8	3,7	3
piab|MA_19794g0010	picea1002	MA_19794	High	1042	5	2572	7525	12860	44,03	1	1	0,07	1
piab|MA_19942g0010	picea1002	MA_19942	High	1974	NA	NA	NA	NA	46,79	22	8	97,47	9
piab|MA_20231g0030	picea1002	MA_20231	High	338	NA	NA	NA	NA	48,69	9	2	2,1	3
piab|MA_204565g0010	picea1002	MA_204565	High	1545	1	103	103	103	37,98	1	1	0,22	1
piab|MA_205823g0010	picea1002	MA_205823	High	1651	1	82	82	82	46,16	22	8	9,28	5
piab|MA_216719g0010	picea1002	MA_216719	High	3045	2	146	169	292	42,77	21	8	3,14	3
piab|MA_217030g0010	picea1002	MA_217030	High	933	1	358	358	358	44,61	5	3	0,33	1
piab|MA_25086g0010	picea1002	MA_25086	High	1042	7	1488	4065	10416	44,8	9	7	38,23	8
piab|MA_2514g0010	picea1002	MA_2514	High	2676	3	349	837	1049	42,59	22	8	27,49	7
piab|MA_251785g0010	picea1002	MA_251785	High	3045	1	125	125	125	42,23	22	8	49,18	8
piab|MA_259881g0010	picea1002	MA_259881	High	2570	1	100	100	100	43,35	20	8	33,32	7
piab|MA_262985g0010	picea1002	MA_262985	High	1564	NA	NA	NA	NA	51,88	0	0	0	NA
piab|MA_262985g0030	picea1002	MA_262985	High	327	NA	NA	NA	NA	47,96	0	0	0	NA
piab|MA_266307g0020	picea1002	MA_266307	High	1545	2	142	181	284	39,5	14	4	23,15	6
piab|MA_278511g0010	picea1002	MA_278511	High	3045	1	89	89	89	43,43	17	7	26,71	7
piab|MA_291432g0010	picea1002	MA_291432	High	3150	1	498	498	498	46,27	14	5	1,52	2
piab|MA_32388g0010	picea1002	MA_32388	High	712	2	163	236	326	43,91	22	8	4,42	3
piab|MA_327445g0010	picea1002	MA_327445	High	1329	1	133	133	133	45,63	22	8	46,23	8
piab|MA_331176g0010	picea1002	MA_331176	High	1545	1	100	100	100	39,47	22	8	66,48	9
piab|MA_333348g0010	picea1002	MA_333348	High	592	1	194	194	194	46,08	3	3	0,67	1
piab|MA_3338754g0010	picea1002	MA_3338754	High	682	NA	NA	NA	NA	49,83	0	0	0	NA
piab|MA_33397g0010	picea1002	MA_33397	High	1050	3	89	100	267	39,56	20	7	5,72	4
piab|MA_36083g0020	picea1002	MA_36083	High	3150	5	116	175	582	45,89	10	5	0,32	1
piab|MA_36115g0010	picea1002	MA_36115	High	2271	1	451	451	451	40,81	22	8	66,07	9
piab|MA_362112g0010	picea1002	MA_362112	High	505	NA	NA	NA	NA	39,77	14	4	16,43	6
piab|MA_365720g0010	picea1002	MA_365720	High	270	NA	NA	NA	NA	48,53	9	4	1,79	2
piab|MA_37224g0010	picea1002	MA_37224	High	3973	NA	NA	NA	NA	42,87	22	8	29,33	7
piab|MA_37262g0010	picea1002	MA_37262	High	1545	NA	NA	NA	NA	40,85	21	7	37,63	7
piab|MA_374421g0010	picea1002	MA_374421	High	2892	1	108	108	108	48,31	12	7	0,55	1
piab|MA_37456g0020	picea1002	MA_37456	High	1050	1	100	100	100	39,13	4	4	1,09	2
piab|MA_378878g0010	picea1002	MA_378878	High	577	NA	NA	NA	NA	43,68	13	3	156,11	10
piab|MA_4022g0010	picea1002	MA_4022	High	1950	13	952	10952	12379	42,11	13	8	86,23	9
piab|MA_40494g0010	picea1002	MA_40494	High	492	NA	NA	NA	NA	37,41	0	0	0	NA
piab|MA_40608g0010	picea1002	MA_40608	High	3156	1	307	307	307	43,69	21	8	15,73	6
piab|MA_40811g0010	picea1002	MA_40811	High	3045	3	327	710	981	42,83	22	8	21,53	6
piab|MA_40994g0010	picea1002	MA_40994	High	2991	NA	NA	NA	NA	44,8	3	3	0,11	1
piab|MA_4116g0010	picea1002	MA_4116	High	2203	2	458	671	916	44,4	13	3	1,93	3
piab|MA_419403g0010	picea1002	MA_419403	High	1521	NA	NA	NA	NA	45,55	0	0	0	NA
piab|MA_423498g0010	picea1002	MA_423498	High	753	NA	NA	NA	NA	44,14	21	8	26,79	7
piab|MA_433303g0010	picea1002	MA_433303	High	774	1	287	287	287	49,83	11	7	19,84	6
piab|MA_45217g0010	picea1002	MA_45217	High	1050	1	102	102	102	35,81	2	2	0,1	1
piab|MA_453182g0010	picea1002	MA_453182	High	1061	NA	NA	NA	NA	36,24	12	5	1,51	2
piab|MA_45658g0010	picea1002	MA_45658	High	307	2	1103	2106	2207	41,33	21	8	128,83	9
piab|MA_461217g0020	picea1002	MA_461217	High	2071	2	141	145	283	46,53	17	6	3,21	3
piab|MA_46474g0010	picea1002	MA_46474	High	391	NA	NA	NA	NA	41,91	0	0	0	NA
piab|MA_46474g0020	picea1002	MA_46474	High	391	NA	NA	NA	NA	40,82	0	0	0	NA
piab|MA_4650g0010	picea1002	MA_4650	High	852	1	6548	6548	6548	43,1	17	6	550,71	10
piab|MA_46585g0010	picea1002	MA_46585	High	1050	1	102	102	102	37,78	5	4	1,85	2
piab|MA_478919g0010	picea1002	MA_478919	High	762	2	299	448	599	39,88	22	8	6,63	4
piab|MA_480885g0020	picea1002	MA_480885	High	348	NA	NA	NA	NA	46,84	15	8	26,44	7
piab|MA_482247g0010	picea1002	MA_482247	High	922	2	208	305	417	45,24	8	4	0,68	1
piab|MA_485554g0010	picea1002	MA_485554	High	430	NA	NA	NA	NA	48,08	7	4	10,41	5
piab|MA_491698g0010	picea1002	MA_491698	High	3309	2	1510	1659	3021	41,96	22	8	1,73	3
piab|MA_4952g0010	picea1002	MA_4952	High	1128	NA	NA	NA	NA	45,92	14	8	83,56	9
piab|MA_503581g0010	picea1002	MA_503581	High	2130	NA	NA	NA	NA	40,27	0	0	0	NA
piab|MA_5199180g0010	picea1002	MA_5199180	High	578	NA	NA	NA	NA	44,91	12	2	52,55	8
piab|MA_52012g0010	picea1002	MA_52012	High	358	1	98	98	98	46,94	9	3	5,57	4
piab|MA_52165g0010	picea1002	MA_52165	High	202	1	183	183	183	46,09	13	8	4,22	3
piab|MA_52206g0010	picea1002	MA_52206	High	1935	1	1690	1690	1690	45,37	22	8	408,51	10
piab|MA_52544g0010	picea1002	MA_52544	High	1564	NA	NA	NA	NA	49,51	20	8	14,07	6
piab|MA_528074g0010	picea1002	MA_528074	High	403	1	471	471	471	47,76	16	6	7,51	4
piab|MA_53782g0010	picea1002	MA_53782	High	519	NA	NA	NA	NA	36,33	0	0	0	NA
piab|MA_543289g0010	picea1002	MA_543289	High	2955	1	339	339	339	46,5	6	5	3,46	3
piab|MA_546916g0010	picea1002	MA_546916	High	623	NA	NA	NA	NA	47,09	15	4	95,65	9
piab|MA_54719g0010	picea1002	MA_54719	High	1665	NA	NA	NA	NA	46,15	0	0	0	NA
piab|MA_54719g0020	picea1002	MA_54719	High	1665	1	70	70	70	46,52	0	0	0	NA
piab|MA_54891g0010	picea1002	MA_54891	High	2955	5	2060	6639	10301	48,23	22	8	26,09	7
piab|MA_55336g0010	picea1002	MA_55336	High	2769	13	662	4897	8608	42,45	22	8	62,06	9
piab|MA_5599g0010	picea1002	MA_5599	High	1545	6	2098	4207	12592	42,49	14	4	1,86	2
piab|MA_57173g0030	picea1002	MA_57173	High	3693	NA	NA	NA	NA	43,64	22	8	29,94	7
piab|MA_584228g0010	picea1002	MA_584228	High	690	NA	NA	NA	NA	42,75	20	7	37,53	7
piab|MA_58502g0010	picea1002	MA_58502	High	2528	NA	NA	NA	NA	48,37	14	8	16,23	6
piab|MA_5857058g0010	picea1002	MA_5857058	High	3093	NA	NA	NA	NA	44,77	0	0	0	NA
piab|MA_593161g0010	picea1002	MA_593161	High	2156	NA	NA	NA	NA	42,61	1	1	0,22	1
piab|MA_595697g0010	picea1002	MA_595697	High	1050	NA	NA	NA	NA	38,1	0	0	0	NA
piab|MA_59830g0010	picea1002	MA_59830	High	945	1	161	161	161	49,96	11	7	38,58	8
piab|MA_61359g0010	picea1002	MA_61359	High	1579	1	275	275	275	39,43	20	7	7,94	5
piab|MA_61409g0010	picea1002	MA_61409	High	2955	5	735	2144	3675	47,42	14	8	7,94	4
piab|MA_63760g0010	picea1002	MA_63760	High	690	NA	NA	NA	NA	42,98	22	8	113,43	9
piab|MA_64117g0010	picea1002	MA_64117	High	3012	1	477	477	477	46,15	22	8	381,34	10
piab|MA_6432898g0010	picea1002	MA_6432898	High	1450	NA	NA	NA	NA	42,72	22	8	38,61	8
piab|MA_6502794g0010	picea1002	MA_6502794	High	792	NA	NA	NA	NA	44,14	22	8	471,34	10
piab|MA_654296g0010	picea1002	MA_654296	High	717	NA	NA	NA	NA	43,72	22	8	22,15	7
piab|MA_65838g0010	picea1002	MA_65838	High	2426	NA	NA	NA	NA	42,2	22	8	10,07	5
piab|MA_66069g0010	picea1002	MA_66069	High	1545	NA	NA	NA	NA	41,32	18	7	22,85	7
piab|MA_662135g0010	picea1002	MA_662135	High	2298	NA	NA	NA	NA	45,25	22	8	647,45	10
piab|MA_6701442g0010	picea1002	MA_6701442	High	1545	NA	NA	NA	NA	37,73	15	7	2,81	3
piab|MA_673492g0010	picea1002	MA_673492	High	1797	NA	NA	NA	NA	45,08	16	8	22,99	7
piab|MA_6800g0010	picea1002	MA_6800	High	1781	1	123	123	123	47,74	14	8	130,53	9
piab|MA_68757g0010	picea1002	MA_68757	High	1090	2	1121	2116	2242	43,31	22	8	74,57	9
piab|MA_705973g0010	picea1002	MA_705973	High	1209	NA	NA	NA	NA	42,62	7	5	10,78	5
piab|MA_71783g0010	picea1002	MA_71783	High	810	2	97	99	194	52,51	22	8	36,79	7
piab|MA_723275g0010	picea1002	MA_723275	High	484	1	94	94	94	45,06	0	0	0	NA
piab|MA_7234847g0010	picea1002	MA_7234847	High	1875	1	338	338	338	43,46	22	8	41,52	8
piab|MA_7279130g0010	picea1002	MA_7279130	High	708	NA	NA	NA	NA	43,38	22	8	7,01	4
piab|MA_729913g0010	picea1002	MA_729913	High	1753	6	300	552	1800	41,67	22	8	7,5	4
piab|MA_73126g0010	picea1002	MA_73126	High	2946	4	149	378	599	46,99	22	8	39,19	8
piab|MA_7312g0010	picea1002	MA_7312	High	2871	1	2052	2052	2052	44,13	22	8	254,93	10
piab|MA_732066g0010	picea1002	MA_732066	High	1545	1	103	103	103	40,85	21	7	1,87	2
piab|MA_7369144g0010	picea1002	MA_7369144	High	809	NA	NA	NA	NA	42,83	22	8	62,13	8
piab|MA_738611g0010	picea1002	MA_738611	High	792	NA	NA	NA	NA	45,24	2	1	0,92	2
piab|MA_74345g0010	picea1002	MA_74345	High	1050	5	745	1896	3727	42,37	20	8	5,79	4
piab|MA_74433g0010	picea1002	MA_74433	High	262	NA	NA	NA	NA	43,07	10	6	1,25	2
piab|MA_74539g0010	picea1002	MA_74539	High	2427	NA	NA	NA	NA	46,64	22	8	14,72	6
piab|MA_74823g0010	picea1002	MA_74823	High	1050	2	1034	1966	2068	42,92	22	8	30,82	7
piab|MA_7483556g0010	picea1002	MA_7483556	High	682	NA	NA	NA	NA	46,78	0	0	0	NA
piab|MA_753225g0010	picea1002	MA_753225	High	578	NA	NA	NA	NA	48,01	15	5	5,35	4
piab|MA_76426g0010	picea1002	MA_76426	High	1050	2	706	1311	1412	40,21	14	8	1,28	2
piab|MA_7910488g0010	picea1002	MA_7910488	High	430	NA	NA	NA	NA	50,15	22	8	253,4	10
piab|MA_7962537g0010	picea1002	MA_7962537	High	3027	2	204	339	409	48,65	9	6	26,05	7
piab|MA_805205g0020	picea1002	MA_805205	High	474	1	101	101	101	38,81	19	7	9,53	5
piab|MA_81952g0010	picea1002	MA_81952	High	792	1	1008	1008	1008	44,1	22	8	93,26	9
piab|MA_82361g0020	picea1002	MA_82361	High	324	1	1669	1669	1669	42,84	17	7	61,7	8
piab|MA_8239g0010	picea1002	MA_8239	High	1545	4	1064	3496	4258	41,55	22	8	42,65	8
piab|MA_8264032g0010	picea1002	MA_8264032	High	553	NA	NA	NA	NA	41,12	0	0	0	NA
piab|MA_827806g0010	picea1002	MA_827806	High	2580	NA	NA	NA	NA	37,33	13	3	7,73	4
piab|MA_8317372g0010	picea1002	MA_8317372	High	1050	2	916	1732	1832	39,98	5	4	0,5	1
piab|MA_8334663g0010	picea1002	MA_8334663	High	690	NA	NA	NA	NA	44,92	15	4	57,86	8
piab|MA_84062g0010	picea1002	MA_84062	High	3150	NA	NA	NA	NA	43,93	15	4	1,32	2
piab|MA_84450g0010	picea1002	MA_84450	High	2943	NA	NA	NA	NA	40,88	22	8	9,13	5
piab|MA_85045g0010	picea1002	MA_85045	High	429	1	84	84	84	42,81	19	6	90,05	9
piab|MA_85663g0010	picea1002	MA_85663	High	855	NA	NA	NA	NA	37,17	22	8	78,78	9
piab|MA_8610131g0010	picea1002	MA_8610131	High	753	NA	NA	NA	NA	47,09	14	5	6,92	4
piab|MA_8708888g0010	picea1002	MA_8708888	High	578	NA	NA	NA	NA	46,1	16	5	85,09	9
piab|MA_87248g0010	picea1002	MA_87248	High	1545	1	102	102	102	39,44	22	8	124,05	9
piab|MA_8726g0030	picea1002	MA_8726	High	1050	4	484	1225	1938	40,61	19	7	4,42	3
piab|MA_876667g0010	picea1002	MA_876667	High	1651	2	170	246	341	46,86	2	2	0,21	1
piab|MA_8772982g0010	picea1002	MA_8772982	High	2580	NA	NA	NA	NA	35,97	21	7	155	10
piab|MA_882647g0010	picea1002	MA_882647	High	3171	3	76	84	228	45,24	19	7	12,53	5
piab|MA_903114g0010	picea1002	MA_903114	High	1398	NA	NA	NA	NA	44,35	16	8	18,34	6
piab|MA_9078956g0010	picea1002	MA_9078956	High	1767	1	174	174	174	39,34	22	8	70,77	9
piab|MA_909234g0010	picea1002	MA_909234	High	1050	1	101	101	101	36,2	0	0	0	NA
piab|MA_912164g0010	picea1002	MA_912164	High	2573	1	140	140	140	44,26	9	5	1,56	2
piab|MA_92892g0010	picea1002	MA_92892	High	1047	10	180	533	1805	43,35	22	8	49,84	8
piab|MA_9296268g0010	picea1002	MA_9296268	High	2955	1	93	93	93	46,1	22	8	74,49	9
piab|MA_93134g0010	picea1002	MA_93134	High	1908	1	1459	1459	1459	46,23	22	8	593,61	10
piab|MA_93312g0010	picea1002	MA_93312	High	1050	1	101	101	101	36,19	1	1	0,62	1
piab|MA_9335569g0010	picea1002	MA_9335569	High	1651	1	274	274	274	44,22	0	0	0	NA
piab|MA_942247g0010	picea1002	MA_942247	High	1545	1	104	104	104	37,85	20	8	23,52	6
piab|MA_944190g0010	picea1002	MA_944190	High	3045	1	127	127	127	43,49	22	8	4,26	3
piab|MA_94537g0010	picea1002	MA_94537	High	922	4	547	1769	2189	44,75	12	8	1,15	2
piab|MA_9461044g0010	picea1002	MA_9461044	High	682	NA	NA	NA	NA	46,69	7	2	5,13	4
piab|MA_948744g0010	picea1002	MA_948744	High	633	NA	NA	NA	NA	46,25	3	3	1,81	2
piab|MA_9559343g0010	picea1002	MA_9559343	High	1050	1	101	101	101	35,45	0	0	0	NA
piab|MA_95715g0010	picea1002	MA_95715	High	1521	5	204	491	1021	47,41	20	7	0,98	2
piab|MA_958153g0010	picea1002	MA_958153	High	917	2	1822	3417	3645	51,9	22	8	201,53	10
piab|MA_9654294g0010	picea1002	MA_9654294	High	283	NA	NA	NA	NA	46,24	0	0	0	NA
piab|MA_97035g0010	picea1002	MA_97035	High	1545	2	380	657	760	40,42	14	8	2,64	3
piab|MA_9791754g0010	picea1002	MA_9791754	High	1050	1	99	99	99	38,73	22	8	1313,99	10
piab|MA_9815697g0010	picea1002	MA_9815697	High	1545	1	103	103	103	39,15	18	6	24,42	7
piab|MA_986218g0010	picea1002	MA_986218	High	1386	NA	NA	NA	NA	45,38	20	8	39,95	8
piab|MA_9908000g0010	picea1002	MA_9908000	High	634	NA	NA	NA	NA	41,13	16	5	12,47	5
piab|MA_9938781g0010	picea1002	MA_9938781	High	338	NA	NA	NA	NA	39,84	22	8	38,18	7
piab|MA_9982261g0010	picea1002	MA_9982261	High	1545	1	102	102	102	41,42	6	5	3,35	3
piab|MA_100287g0010	picea1003	MA_100287	High	1024	NA	NA	NA	NA	44,33	22	8	7,33	4
piab|MA_10138132g0010	picea1003	MA_10138132	High	1004	NA	NA	NA	NA	44,59	22	8	2,49	3
piab|MA_112066g0010	picea1003	MA_112066	High	516	NA	NA	NA	NA	42,91	22	8	2,81	3
piab|MA_114722g0010	picea1003	MA_114722	High	1112	5	542	1580	2712	43,11	22	8	2,48	3
piab|MA_210082g0010	picea1003	MA_210082	High	621	1	1230	1230	1230	44,65	22	8	3,28	3
piab|MA_656915g0010	picea1003	MA_656915	High	596	6	126	223	756	44,42	22	8	1,77	2
piab|MA_102869g0010	picea1003	MA_102869	High	363	3	2345	6674	7036	43,3	22	8	2,25	2
piab|MA_117650g0010	picea1003	MA_117650	High	504	1	132	132	132	42,37	22	8	2,11	3
piab|MA_131437g0010	picea1003	MA_131437	High	435	1	158	158	158	45,51	22	8	2,13	2
piab|MA_133192g0010	picea1003	MA_133192	High	1126	1	2735	2735	2735	43,32	22	8	8,49	4
piab|MA_24849g0010	picea1003	MA_24849	High	492	NA	NA	NA	NA	44,52	22	8	3,77	3
piab|MA_370961g0010	picea1003	MA_370961	High	693	NA	NA	NA	NA	42,01	22	8	1,81	2
piab|MA_10032819g0010	picea1003	MA_10032819	High	642	NA	NA	NA	NA	45,57	22	8	4,79	4
piab|MA_100519g0010	picea1003	MA_100519	High	295	NA	NA	NA	NA	43,87	21	8	1,84	2
piab|MA_100606g0010	picea1003	MA_100606	High	1009	NA	NA	NA	NA	45,78	22	8	4,75	4
piab|MA_101084g0010	picea1003	MA_101084	High	735	1	95	95	95	45,17	22	8	5,4	4
piab|MA_10157572g0010	picea1003	MA_10157572	High	936	NA	NA	NA	NA	42,69	22	8	3,63	3
piab|MA_10164206g0010	picea1003	MA_10164206	High	504	NA	NA	NA	NA	42,78	22	8	5,37	4
piab|MA_101924g0010	picea1003	MA_101924	High	820	3	2900	7179	8700	45,77	22	8	2,48	3
piab|MA_10211068g0010	picea1003	MA_10211068	High	1454	NA	NA	NA	NA	43,5	22	8	4,3	3
piab|MA_10214098g0010	picea1003	MA_10214098	High	948	NA	NA	NA	NA	43,82	22	8	3,36	3
piab|MA_102181g0010	picea1003	MA_102181	High	610	1	103	103	103	45,16	22	8	4,45	3
piab|MA_10243939g0010	picea1003	MA_10243939	High	906	NA	NA	NA	NA	43,32	21	8	1,35	2
piab|MA_102449g0020	picea1003	MA_102449	High	238	NA	NA	NA	NA	42,58	22	8	4,47	4
piab|MA_102478g0010	picea1003	MA_102478	High	705	NA	NA	NA	NA	42,7	22	8	1,38	2
piab|MA_10248752g0010	picea1003	MA_10248752	High	498	NA	NA	NA	NA	44,27	22	8	6,45	4
piab|MA_10257351g0010	picea1003	MA_10257351	High	603	NA	NA	NA	NA	45,34	22	8	1,98	3
piab|MA_10257685g0010	picea1003	MA_10257685	High	594	NA	NA	NA	NA	45,38	22	8	2,54	3
piab|MA_10273116g0010	picea1003	MA_10273116	High	570	NA	NA	NA	NA	45,12	22	8	2,47	3
piab|MA_10277343g0010	picea1003	MA_10277343	High	561	NA	NA	NA	NA	42,3	22	8	1,77	2
piab|MA_10277392g0010	picea1003	MA_10277392	High	807	NA	NA	NA	NA	44,12	22	8	2,38	3
piab|MA_102823g0010	picea1003	MA_102823	High	816	NA	NA	NA	NA	45,1	22	8	3,97	3
piab|MA_10287590g0010	picea1003	MA_10287590	High	599	NA	NA	NA	NA	43,34	22	8	3,67	3
piab|MA_10293513g0010	picea1003	MA_10293513	High	606	NA	NA	NA	NA	43,68	22	8	2,04	3
piab|MA_10317671g0010	picea1003	MA_10317671	High	2262	3	238	471	714	43,49	22	8	24,45	7
piab|MA_103380g0010	picea1003	MA_103380	High	503	NA	NA	NA	NA	44,24	22	8	5,86	4
piab|MA_10355730g0010	picea1003	MA_10355730	High	687	NA	NA	NA	NA	45,06	21	8	1,51	2
piab|MA_10369814g0010	picea1003	MA_10369814	High	228	NA	NA	NA	NA	43,74	22	8	1,13	2
piab|MA_103698g0030	picea1003	MA_103698	High	982	NA	NA	NA	NA	44,44	22	8	7,46	4
piab|MA_103762g0010	picea1003	MA_103762	High	664	2	2165	4052	4330	45,62	22	8	3,67	3
piab|MA_10426261g0020	picea1003	MA_10426261	High	599	1	171	171	171	45,79	22	8	5,37	4
piab|MA_10426444g0010	picea1003	MA_10426444	High	2982	NA	NA	NA	NA	42,95	22	8	40,38	8
piab|MA_10427342g0010	picea1003	MA_10427342	High	2682	3	650	1702	1952	43,38	22	8	17,25	6
piab|MA_10428121g0010	picea1003	MA_10428121	High	666	NA	NA	NA	NA	45,13	22	8	4,63	4
piab|MA_10428421g0010	picea1003	MA_10428421	High	1258	NA	NA	NA	NA	44	22	8	2,35	3
piab|MA_10428636g0010	picea1003	MA_10428636	High	1062	NA	NA	NA	NA	43,42	22	8	7,81	4
piab|MA_10429043g0020	picea1003	MA_10429043	High	347	NA	NA	NA	NA	44,08	22	8	4,29	3
piab|MA_10429069g0010	picea1003	MA_10429069	High	1190	1	140	140	140	44,31	22	8	5,03	4
piab|MA_10429371g0010	picea1003	MA_10429371	High	312	NA	NA	NA	NA	42,74	22	8	2,33	3
piab|MA_10429837g0010	picea1003	MA_10429837	High	1020	NA	NA	NA	NA	44,38	22	8	4,85	4
piab|MA_10430355g0010	picea1003	MA_10430355	High	469	NA	NA	NA	NA	44,5	22	8	4,12	3
piab|MA_10430643g0010	picea1003	MA_10430643	High	565	NA	NA	NA	NA	44,25	22	8	4,23	3
piab|MA_10431227g0020	picea1003	MA_10431227	High	534	2	114	145	228	44,57	22	8	3,56	3
piab|MA_10431508g0010	picea1003	MA_10431508	High	907	NA	NA	NA	NA	44,22	22	8	2,95	3
piab|MA_10431927g0010	picea1003	MA_10431927	High	981	1	183	183	183	44,89	22	8	4,6	3
piab|MA_10432162g0020	picea1003	MA_10432162	High	440	NA	NA	NA	NA	42,93	22	8	1,72	2
piab|MA_10432670g0010	picea1003	MA_10432670	High	1196	3	81	119	244	42,9	22	8	7,28	4
piab|MA_10432670g0020	picea1003	MA_10432670	High	1196	NA	NA	NA	NA	42,37	22	8	3,38	3
piab|MA_10432704g0020	picea1003	MA_10432704	High	653	1	92	92	92	45,1	22	8	1,43	2
piab|MA_10433543g0010	picea1003	MA_10433543	High	1179	3	444	1078	1333	45,12	22	8	3,12	3
piab|MA_10433549g0010	picea1003	MA_10433549	High	1135	NA	NA	NA	NA	43,17	19	8	1,03	2
piab|MA_10435641g0010	picea1003	MA_10435641	High	294	NA	NA	NA	NA	43,58	21	8	1,6	2
piab|MA_10436764g0010	picea1003	MA_10436764	High	824	2	161	166	322	44,53	22	8	2,17	2
piab|MA_104937g0010	picea1003	MA_104937	High	664	NA	NA	NA	NA	46,98	22	8	3,43	3
piab|MA_105629g0010	picea1003	MA_105629	High	587	2	1198	2289	2396	44,34	22	8	3,74	3
piab|MA_105735g0010	picea1003	MA_105735	High	827	NA	NA	NA	NA	44,19	22	8	1,53	2
piab|MA_105934g0010	picea1003	MA_105934	High	1044	NA	NA	NA	NA	44,35	22	8	3,82	3
piab|MA_106123g0010	picea1003	MA_106123	High	473	2	411	710	822	45,44	22	8	2,09	3
piab|MA_10721g0010	picea1003	MA_10721	High	515	NA	NA	NA	NA	43,81	22	8	1,24	2
piab|MA_107356g0010	picea1003	MA_107356	High	1953	NA	NA	NA	NA	45,67	22	8	5,61	4
piab|MA_108139g0010	picea1003	MA_108139	High	466	4	463	1297	1853	42,12	22	8	2,16	3
piab|MA_109134g0010	picea1003	MA_109134	High	389	NA	NA	NA	NA	45,39	22	8	2,75	3
piab|MA_109313g0010	picea1003	MA_109313	High	452	NA	NA	NA	NA	43,69	22	8	1,68	2
piab|MA_110266g0010	picea1003	MA_110266	High	509	2	103	113	206	43,68	22	8	2,58	3
piab|MA_11074g0010	picea1003	MA_11074	High	435	1	134	134	134	42,08	22	8	6,04	4
piab|MA_110g0010	picea1003	MA_110	High	305	NA	NA	NA	NA	44,47	22	8	3,6	3
piab|MA_111075g0010	picea1003	MA_111075	High	411	NA	NA	NA	NA	44,22	22	8	1,41	2
piab|MA_111168g0010	picea1003	MA_111168	High	840	NA	NA	NA	NA	43,17	22	8	3,66	3
piab|MA_11138g0010	picea1003	MA_11138	High	1190	NA	NA	NA	NA	42,34	21	8	1,45	2
piab|MA_111876g0010	picea1003	MA_111876	High	294	NA	NA	NA	NA	44,44	22	8	1,24	2
piab|MA_111990g0010	picea1003	MA_111990	High	648	NA	NA	NA	NA	43,76	20	8	1,25	2
piab|MA_112594g0010	picea1003	MA_112594	High	354	NA	NA	NA	NA	44	21	8	1,79	2
piab|MA_112849g0010	picea1003	MA_112849	High	597	NA	NA	NA	NA	43,68	21	8	2,29	3
piab|MA_113202g0010	picea1003	MA_113202	High	447	4	388	1033	1555	44,69	22	8	2,12	2
piab|MA_113413g0020	picea1003	MA_113413	High	994	NA	NA	NA	NA	43,94	22	8	26,62	7
piab|MA_114242g0010	picea1003	MA_114242	High	643	1	50	50	50	43,55	22	8	2,22	3
piab|MA_11454g0010	picea1003	MA_11454	High	694	NA	NA	NA	NA	44,62	22	8	6,04	4
piab|MA_114565g0020	picea1003	MA_114565	High	451	3	101	118	304	42,78	22	8	2,41	3
piab|MA_11517g0010	picea1003	MA_11517	High	1791	NA	NA	NA	NA	42,92	22	8	3,9	3
piab|MA_115669g0020	picea1003	MA_115669	High	316	NA	NA	NA	NA	43,64	22	8	4,15	3
piab|MA_11619g0010	picea1003	MA_11619	High	510	2	294	425	588	41,57	22	8	1,94	2
piab|MA_116442g0010	picea1003	MA_116442	High	689	1	93	93	93	44,06	22	8	5,36	4
piab|MA_116829g0010	picea1003	MA_116829	High	410	3	677	1773	2031	46,35	22	8	1,95	2
piab|MA_11759g0010	picea1003	MA_11759	High	337	1	69	69	69	43,99	21	8	1,12	2
piab|MA_11765g0010	picea1003	MA_11765	High	790	2	169	236	339	43,24	22	8	3,7	3
piab|MA_117676g0010	picea1003	MA_117676	High	466	NA	NA	NA	NA	43,51	22	8	2,67	3
piab|MA_117774g0010	picea1003	MA_117774	High	281	2	127	172	254	43,4	22	8	1,67	2
piab|MA_118590g0010	picea1003	MA_118590	High	383	1	125	125	125	46,24	22	8	2,4	3
piab|MA_118886g0010	picea1003	MA_118886	High	421	NA	NA	NA	NA	43,66	22	8	1,97	2
piab|MA_11893g0010	picea1003	MA_11893	High	1070	NA	NA	NA	NA	44,07	22	8	2,78	3
piab|MA_119519g0010	picea1003	MA_119519	High	756	1	106	106	106	44,7	22	8	3,97	3
piab|MA_119635g0010	picea1003	MA_119635	High	858	NA	NA	NA	NA	45,77	22	8	5,04	3
piab|MA_119661g0010	picea1003	MA_119661	High	99	1	135	135	135	45,96	21	8	2,51	3
piab|MA_12023g0010	picea1003	MA_12023	High	923	NA	NA	NA	NA	43,85	22	8	3,1	3
piab|MA_121102g0010	picea1003	MA_121102	High	267	NA	NA	NA	NA	43,92	22	8	4,55	3
piab|MA_121476g0010	picea1003	MA_121476	High	384	NA	NA	NA	NA	45,31	22	8	2,87	3
piab|MA_12187g0010	picea1003	MA_12187	High	902	NA	NA	NA	NA	43,03	22	8	5,05	4
piab|MA_12211g0010	picea1003	MA_12211	High	603	NA	NA	NA	NA	44,59	22	8	9,54	5
piab|MA_122606g0010	picea1003	MA_122606	High	925	NA	NA	NA	NA	43,19	22	8	4,57	4
piab|MA_122899g0010	picea1003	MA_122899	High	749	3	90	131	270	43,47	22	8	3,39	3
piab|MA_123466g0010	picea1003	MA_123466	High	504	NA	NA	NA	NA	42,61	22	8	11,65	5
piab|MA_124868g0020	picea1003	MA_124868	High	1286	2	154	167	309	46,18	20	8	1,34	2
piab|MA_124907g0010	picea1003	MA_124907	High	325	NA	NA	NA	NA	44,07	22	8	1,58	2
piab|MA_126425g0010	picea1003	MA_126425	High	548	4	214	494	857	42,8	22	8	2,06	3
piab|MA_127615g0010	picea1003	MA_127615	High	550	2	123	154	247	44,49	22	8	2,55	3
piab|MA_127785g0010	picea1003	MA_127785	High	160	NA	NA	NA	NA	43,91	22	8	3,81	3
piab|MA_128425g0010	picea1003	MA_128425	High	650	NA	NA	NA	NA	44,22	22	8	6,22	4
piab|MA_128433g0010	picea1003	MA_128433	High	898	NA	NA	NA	NA	45,02	22	8	4,41	3
piab|MA_129805g0010	picea1003	MA_129805	High	365	NA	NA	NA	NA	45,18	22	8	1,9	2
piab|MA_12986g0010	picea1003	MA_12986	High	816	1	79	79	79	43,91	21	8	1,14	2
piab|MA_13022g0010	picea1003	MA_13022	High	381	1	95	95	95	44,36	22	8	2,23	3
piab|MA_13057g0010	picea1003	MA_13057	High	448	NA	NA	NA	NA	43,77	22	8	1,61	2
piab|MA_130735g0010	picea1003	MA_130735	High	859	NA	NA	NA	NA	45,66	22	8	3,27	3
piab|MA_131610g0010	picea1003	MA_131610	High	438	NA	NA	NA	NA	44,04	22	8	2,7	3
piab|MA_131g0010	picea1003	MA_131	High	511	NA	NA	NA	NA	43,95	22	8	1,37	2
piab|MA_135075g0020	picea1003	MA_135075	High	435	NA	NA	NA	NA	42,06	22	8	7,78	4
piab|MA_135424g0010	picea1003	MA_135424	High	1077	NA	NA	NA	NA	44,2	22	8	4,73	3
piab|MA_135501g0010	picea1003	MA_135501	High	502	1	100	100	100	43,47	22	8	2,46	3
piab|MA_136188g0010	picea1003	MA_136188	High	496	NA	NA	NA	NA	42,78	22	8	5,59	4
piab|MA_136326g0010	picea1003	MA_136326	High	184	1	42	42	42	42,9	21	8	2,28	2
piab|MA_136498g0010	picea1003	MA_136498	High	473	1	286	286	286	43,44	22	8	2,57	3
piab|MA_137325g0010	picea1003	MA_137325	High	603	NA	NA	NA	NA	45,32	6	6	0,06	1
piab|MA_137736g0010	picea1003	MA_137736	High	281	3	143	158	429	45,3	22	8	2,63	3
piab|MA_138190g0010	picea1003	MA_138190	High	675	1	667	667	667	44,54	22	8	5,59	4
piab|MA_138676g0010	picea1003	MA_138676	High	1074	1	151	151	151	43,79	22	8	5,37	4
piab|MA_138689g0010	picea1003	MA_138689	High	837	1	4412	4412	4412	43,85	22	8	4,54	4
piab|MA_139163g0010	picea1003	MA_139163	High	281	1	172	172	172	44,44	22	8	1,87	2
piab|MA_13925g0010	picea1003	MA_13925	High	254	NA	NA	NA	NA	45,12	22	8	2,11	3
piab|MA_139582g0010	picea1003	MA_139582	High	204	5	179	266	895	43,12	22	8	1,62	2
piab|MA_140208g0010	picea1003	MA_140208	High	883	NA	NA	NA	NA	44,14	22	8	4,32	3
piab|MA_140553g0010	picea1003	MA_140553	High	239	1	94	94	94	44,08	22	8	1,89	3
piab|MA_140591g0010	picea1003	MA_140591	High	1190	NA	NA	NA	NA	42,8	22	8	10,33	5
piab|MA_140985g0010	picea1003	MA_140985	High	606	NA	NA	NA	NA	44,15	19	8	0,58	1
piab|MA_141034g0010	picea1003	MA_141034	High	906	4	2291	8527	9165	42,95	22	8	6,86	4
piab|MA_141118g0010	picea1003	MA_141118	High	874	NA	NA	NA	NA	44,83	22	8	3,87	3
piab|MA_141731g0010	picea1003	MA_141731	High	1204	NA	NA	NA	NA	44,13	22	8	6,06	4
piab|MA_141855g0010	picea1003	MA_141855	High	807	NA	NA	NA	NA	43,1	22	8	1,35	2
piab|MA_14381g0010	picea1003	MA_14381	High	579	NA	NA	NA	NA	44,67	22	8	4,18	3
piab|MA_146340g0010	picea1003	MA_146340	High	600	NA	NA	NA	NA	45,4	19	8	2,47	2
piab|MA_14659g0010	picea1003	MA_14659	High	159	NA	NA	NA	NA	43,86	22	8	2,02	2
piab|MA_14938g0010	picea1003	MA_14938	High	685	NA	NA	NA	NA	44,44	22	8	1,98	3
piab|MA_150311g0010	picea1003	MA_150311	High	416	NA	NA	NA	NA	44,87	21	8	0,56	1
piab|MA_150326g0010	picea1003	MA_150326	High	416	NA	NA	NA	NA	44,87	21	8	0,56	1
piab|MA_15061g0010	picea1003	MA_15061	High	684	NA	NA	NA	NA	45,31	22	8	4,74	3
piab|MA_153011g0010	picea1003	MA_153011	High	1953	NA	NA	NA	NA	45,44	22	8	6,62	4
piab|MA_154127g0010	picea1003	MA_154127	High	600	1	140	140	140	45,28	2	1	0,58	1
piab|MA_156938g0010	picea1003	MA_156938	High	294	NA	NA	NA	NA	44,44	22	8	1,24	2
piab|MA_15906g0010	picea1003	MA_15906	High	701	2	101	149	203	42,47	22	8	4,41	4
piab|MA_15913g0010	picea1003	MA_15913	High	387	NA	NA	NA	NA	44,74	22	8	1,92	2
piab|MA_161913g0010	picea1003	MA_161913	High	1135	NA	NA	NA	NA	42,86	21	8	1,7	2
piab|MA_16226g0010	picea1003	MA_16226	High	1395	NA	NA	NA	NA	43,18	22	8	3,09	3
piab|MA_163282g0010	picea1003	MA_163282	High	492	NA	NA	NA	NA	45,68	22	8	2,13	3
piab|MA_16339g0010	picea1003	MA_16339	High	898	NA	NA	NA	NA	44,24	22	8	2,65	3
piab|MA_164547g0010	picea1003	MA_164547	High	702	NA	NA	NA	NA	44,4	21	8	2,21	2
piab|MA_16457g0010	picea1003	MA_16457	High	414	NA	NA	NA	NA	43,27	21	8	1,58	2
piab|MA_165442g0010	picea1003	MA_165442	High	481	1	92	92	92	42,55	3	3	0,4	1
piab|MA_1673g0010	picea1003	MA_1673	High	521	1	93	93	93	43,68	22	8	1,57	2
piab|MA_167723g0010	picea1003	MA_167723	High	936	NA	NA	NA	NA	44,46	7	4	1,03	2
piab|MA_16823g0010	picea1003	MA_16823	High	435	NA	NA	NA	NA	43,25	22	8	3,04	3
piab|MA_168635g0010	picea1003	MA_168635	High	652	NA	NA	NA	NA	45,38	22	8	1,89	2
piab|MA_16917g0010	picea1003	MA_16917	High	464	NA	NA	NA	NA	43,88	21	8	1,26	2
piab|MA_16962g0010	picea1003	MA_16962	High	633	7	756	4306	5294	45,06	22	8	1,04	2
piab|MA_170555g0030	picea1003	MA_170555	High	1038	1	93	93	93	44,26	1	1	1,51	2
piab|MA_17107g0020	picea1003	MA_17107	High	1165	NA	NA	NA	NA	45,37	22	8	4,2	3
piab|MA_17317g0010	picea1003	MA_17317	High	230	3	81	96	244	45,12	21	8	1,58	2
piab|MA_173991g0010	picea1003	MA_173991	High	511	2	80	110	160	45,1	22	8	1,65	2
piab|MA_174226g0010	picea1003	MA_174226	High	632	NA	NA	NA	NA	44,67	18	8	0,56	1
piab|MA_175623g0010	picea1003	MA_175623	High	540	NA	NA	NA	NA	45,57	22	8	3,18	3
piab|MA_175688g0010	picea1003	MA_175688	High	552	NA	NA	NA	NA	45,28	22	8	4,04	3
piab|MA_175700g0010	picea1003	MA_175700	High	327	NA	NA	NA	NA	43,29	22	8	1,26	2
piab|MA_177230g0010	picea1003	MA_177230	High	477	4	400	648	1603	43,54	22	8	2,1	3
piab|MA_177435g0010	picea1003	MA_177435	High	239	NA	NA	NA	NA	42,48	22	8	2,94	3
piab|MA_177540g0010	picea1003	MA_177540	High	642	NA	NA	NA	NA	45,47	21	8	3,25	3
piab|MA_178429g0010	picea1003	MA_178429	High	440	NA	NA	NA	NA	44,38	22	8	2,37	3
piab|MA_17949g0010	picea1003	MA_17949	High	435	2	1639	2812	3278	43,27	22	8	1,81	2
piab|MA_179801g0020	picea1003	MA_179801	High	481	NA	NA	NA	NA	42,2	22	8	1,83	3
piab|MA_181514g0010	picea1003	MA_181514	High	466	NA	NA	NA	NA	44,44	22	8	4,55	4
piab|MA_18165g0010	picea1003	MA_18165	High	435	NA	NA	NA	NA	43,42	22	8	9,32	5
piab|MA_181716g0010	picea1003	MA_181716	High	612	NA	NA	NA	NA	44,36	22	8	1,87	2
piab|MA_18277g0010	picea1003	MA_18277	High	477	NA	NA	NA	NA	42,83	22	8	0,9	2
piab|MA_183278g0010	picea1003	MA_183278	High	633	NA	NA	NA	NA	44,3	22	8	2,73	3
piab|MA_183738g0010	picea1003	MA_183738	High	229	NA	NA	NA	NA	43,79	22	8	2,92	3
piab|MA_18383g0010	picea1003	MA_18383	High	453	NA	NA	NA	NA	43,41	22	8	2,37	3
piab|MA_184104g0010	picea1003	MA_184104	High	510	NA	NA	NA	NA	43,34	22	8	3,59	3
piab|MA_185098g0010	picea1003	MA_185098	High	1209	NA	NA	NA	NA	44,26	22	8	6,06	4
piab|MA_185599g0010	picea1003	MA_185599	High	561	3	421	851	1263	43,49	21	8	1,07	2
piab|MA_187514g0010	picea1003	MA_187514	High	230	NA	NA	NA	NA	45,2	22	8	1,87	2
piab|MA_189553g0010	picea1003	MA_189553	High	381	NA	NA	NA	NA	44,58	22	8	2,85	3
piab|MA_19146g0010	picea1003	MA_19146	High	326	NA	NA	NA	NA	43,76	19	7	0,95	2
piab|MA_192667g0010	picea1003	MA_192667	High	1083	NA	NA	NA	NA	41,47	22	8	4,85	4
piab|MA_193080g0010	picea1003	MA_193080	High	676	NA	NA	NA	NA	44,28	22	8	2,83	3
piab|MA_19715g0020	picea1003	MA_19715	High	411	NA	NA	NA	NA	44,39	22	8	3,53	3
piab|MA_197257g0010	picea1003	MA_197257	High	1163	NA	NA	NA	NA	43,54	22	8	2,77	3
piab|MA_19816g0010	picea1003	MA_19816	High	717	4	174	282	699	44,16	22	8	1,85	2
piab|MA_19933g0010	picea1003	MA_19933	High	474	1	84	84	84	44,35	22	8	3,66	4
piab|MA_20168g0010	picea1003	MA_20168	High	1266	NA	NA	NA	NA	45,21	22	8	8,27	4
piab|MA_20206g0010	picea1003	MA_20206	High	517	2	117	123	234	45,79	22	8	6,91	4
piab|MA_205762g0010	picea1003	MA_205762	High	395	2	119	128	239	43,53	22	8	4,43	4
piab|MA_20585g0020	picea1003	MA_20585	High	1248	NA	NA	NA	NA	43,81	22	8	4,27	4
piab|MA_20599g0020	picea1003	MA_20599	High	456	NA	NA	NA	NA	42,9	22	8	1,61	2
piab|MA_20622g0010	picea1003	MA_20622	High	900	NA	NA	NA	NA	42,17	22	8	5,53	4
piab|MA_20746g0010	picea1003	MA_20746	High	435	1	123	123	123	42,85	22	8	6,87	4
piab|MA_20782g0010	picea1003	MA_20782	High	349	NA	NA	NA	NA	44,88	22	8	2,98	3
piab|MA_207871g0010	picea1003	MA_207871	High	996	2	608	943	1217	45,32	22	8	6,37	4
piab|MA_20899g0020	picea1003	MA_20899	High	442	NA	NA	NA	NA	43,21	22	8	1,82	2
piab|MA_210089g0010	picea1003	MA_210089	High	389	NA	NA	NA	NA	42,27	22	8	3,6	3
piab|MA_210823g0010	picea1003	MA_210823	High	951	NA	NA	NA	NA	44,26	22	8	5,6	4
piab|MA_211508g0010	picea1003	MA_211508	High	411	NA	NA	NA	NA	43,4	22	8	2,29	3
piab|MA_22179g0010	picea1003	MA_22179	High	693	NA	NA	NA	NA	45,7	22	8	2,49	2
piab|MA_223158g0010	picea1003	MA_223158	High	765	2	106	155	212	44,15	22	8	3,19	3
piab|MA_2237g0010	picea1003	MA_2237	High	981	NA	NA	NA	NA	44,92	21	8	0,84	2
piab|MA_22485g0010	picea1003	MA_22485	High	379	NA	NA	NA	NA	42,78	22	8	3,15	3
piab|MA_227211g0010	picea1003	MA_227211	High	910	1	2608	2608	2608	43,09	22	8	0,71	1
piab|MA_230261g0010	picea1003	MA_230261	High	396	2	124	141	248	43,81	22	8	2,35	3
piab|MA_23144g0010	picea1003	MA_23144	High	348	1	93	93	93	45,5	22	8	3,27	3
piab|MA_236484g0010	picea1003	MA_236484	High	1630	NA	NA	NA	NA	43,04	22	8	3,06	3
piab|MA_237076g0010	picea1003	MA_237076	High	261	2	125	159	251	44,09	22	8	2,23	3
piab|MA_24046g0010	picea1003	MA_24046	High	362	NA	NA	NA	NA	44,27	22	8	1,46	2
piab|MA_244561g0010	picea1003	MA_244561	High	438	NA	NA	NA	NA	42,08	18	8	0,88	1
piab|MA_2473g0010	picea1003	MA_2473	High	347	1	439	439	439	43,69	22	8	3,22	3
piab|MA_252238g0010	picea1003	MA_252238	High	278	NA	NA	NA	NA	42,13	22	8	2,19	2
piab|MA_25421g0010	picea1003	MA_25421	High	584	NA	NA	NA	NA	45,84	22	8	1,77	2
piab|MA_25515g0010	picea1003	MA_25515	High	337	NA	NA	NA	NA	43,8	22	8	1,23	2
piab|MA_25584g0010	picea1003	MA_25584	High	465	2	98	134	196	43,35	22	8	5,21	4
piab|MA_25729g0010	picea1003	MA_25729	High	603	NA	NA	NA	NA	44,82	22	8	3,55	3
piab|MA_26316g0010	picea1003	MA_26316	High	466	NA	NA	NA	NA	45,39	22	8	1,17	2
piab|MA_265921g0010	picea1003	MA_265921	High	435	1	81	81	81	43,05	22	8	3,29	3
piab|MA_27138g0010	picea1003	MA_27138	High	834	2	2825	5114	5651	43,41	22	8	2,51	3
piab|MA_27147g0010	picea1003	MA_27147	High	1336	NA	NA	NA	NA	43,12	22	8	4,93	4
piab|MA_271639g0010	picea1003	MA_271639	High	294	NA	NA	NA	NA	43,42	22	8	1,43	2
piab|MA_27726g0010	picea1003	MA_27726	High	303	NA	NA	NA	NA	43,55	22	8	2,59	3
piab|MA_278458g0010	picea1003	MA_278458	High	561	1	120	120	120	43,05	19	8	1,38	2
piab|MA_28051g0010	picea1003	MA_28051	High	372	NA	NA	NA	NA	43,07	22	8	5,78	4
piab|MA_28390g0010	picea1003	MA_28390	High	295	NA	NA	NA	NA	43,06	22	8	1,6	2
piab|MA_285318g0010	picea1003	MA_285318	High	1013	NA	NA	NA	NA	43,39	22	8	4,28	3
piab|MA_285386g0010	picea1003	MA_285386	High	976	NA	NA	NA	NA	44,89	22	8	6,85	4
piab|MA_28607g0010	picea1003	MA_28607	High	939	NA	NA	NA	NA	43,08	22	8	7,58	4
piab|MA_286190g0010	picea1003	MA_286190	High	284	NA	NA	NA	NA	42,73	22	8	2,5	3
piab|MA_28762g0010	picea1003	MA_28762	High	186	NA	NA	NA	NA	43,38	21	8	0,9	2
piab|MA_29033g0010	picea1003	MA_29033	High	441	5	252	297	1262	45,98	22	8	1,32	2
piab|MA_291996g0010	picea1003	MA_291996	High	435	2	115	131	231	44,69	22	8	1,73	2
piab|MA_296059g0020	picea1003	MA_296059	High	923	NA	NA	NA	NA	44,74	22	8	1,98	2
piab|MA_297123g0010	picea1003	MA_297123	High	609	NA	NA	NA	NA	45,19	22	8	1,9	3
piab|MA_2984g0010	picea1003	MA_2984	High	423	NA	NA	NA	NA	45,45	22	8	2,95	3
piab|MA_2991g0010	picea1003	MA_2991	High	855	NA	NA	NA	NA	45,71	22	8	3,77	3
piab|MA_305950g0010	picea1003	MA_305950	High	993	NA	NA	NA	NA	45,69	22	8	4,43	3
piab|MA_30632g0020	picea1003	MA_30632	High	294	NA	NA	NA	NA	44,14	22	8	2,35	2
piab|MA_30949g0010	picea1003	MA_30949	High	435	NA	NA	NA	NA	42,75	22	8	4,91	4
piab|MA_31170g0010	picea1003	MA_31170	High	435	NA	NA	NA	NA	42,81	22	8	4,48	4
piab|MA_318389g0010	picea1003	MA_318389	High	405	NA	NA	NA	NA	43,93	22	8	5,02	4
piab|MA_322292g0010	picea1003	MA_322292	High	373	NA	NA	NA	NA	45,26	22	8	2,37	3
piab|MA_32500g0010	picea1003	MA_32500	High	416	NA	NA	NA	NA	45,37	20	7	2,42	2
piab|MA_32723g0010	picea1003	MA_32723	High	357	NA	NA	NA	NA	45,34	21	8	2,51	3
piab|MA_33151g0010	picea1003	MA_33151	High	492	1	55	55	55	43,65	22	8	2,34	3
piab|MA_3317g0020	picea1003	MA_3317	High	467	NA	NA	NA	NA	42,98	22	8	2,35	2
piab|MA_335048g0010	picea1003	MA_335048	High	1263	1	101	101	101	44,13	22	8	0,82	2
piab|MA_33533g0010	picea1003	MA_33533	High	325	NA	NA	NA	NA	42,15	22	8	3,6	4
piab|MA_33854g0010	picea1003	MA_33854	High	693	NA	NA	NA	NA	46,19	22	8	2,99	3
piab|MA_340073g0020	picea1003	MA_340073	High	551	NA	NA	NA	NA	44,39	22	8	2,72	3
piab|MA_3449g0010	picea1003	MA_3449	High	552	NA	NA	NA	NA	44,98	22	8	6,86	4
piab|MA_345901g0010	picea1003	MA_345901	High	234	1	132	132	132	47,21	22	8	2,4	2
piab|MA_3462g0010	picea1003	MA_3462	High	511	1	105	105	105	44,53	21	8	1,9	2
piab|MA_3471g0010	picea1003	MA_3471	High	279	NA	NA	NA	NA	43,21	22	8	2,2	2
piab|MA_3502g0010	picea1003	MA_3502	High	455	NA	NA	NA	NA	43,95	22	8	4,82	3
piab|MA_35442g0010	picea1003	MA_35442	High	229	NA	NA	NA	NA	43,99	22	8	2,6	3
piab|MA_356g0010	picea1003	MA_356	High	372	3	392	1032	1178	43,68	22	8	1,68	3
piab|MA_35889g0010	picea1003	MA_35889	High	365	NA	NA	NA	NA	41,67	22	8	3,03	3
piab|MA_3612g0010	picea1003	MA_3612	High	453	NA	NA	NA	NA	45,09	22	8	2,65	3
piab|MA_36643g0010	picea1003	MA_36643	High	270	NA	NA	NA	NA	42,15	22	8	2,68	2
piab|MA_36655g0010	picea1003	MA_36655	High	516	1	81	81	81	43,76	22	8	5,03	4
piab|MA_37317g0010	picea1003	MA_37317	High	314	NA	NA	NA	NA	44,85	22	8	2,63	3
piab|MA_376862g0010	picea1003	MA_376862	High	495	NA	NA	NA	NA	44,78	22	8	3,09	3
piab|MA_380294g0010	picea1003	MA_380294	High	469	NA	NA	NA	NA	44,04	22	8	2,72	3
piab|MA_381817g0020	picea1003	MA_381817	High	924	NA	NA	NA	NA	42,88	22	8	18,58	6
piab|MA_38266g0010	picea1003	MA_38266	High	575	NA	NA	NA	NA	44,46	22	8	4,74	3
piab|MA_38395g0010	picea1003	MA_38395	High	705	NA	NA	NA	NA	42,96	22	8	6,34	4
piab|MA_38687g0010	picea1003	MA_38687	High	862	NA	NA	NA	NA	44,79	22	8	3,65	3
piab|MA_38758g0010	picea1003	MA_38758	High	578	NA	NA	NA	NA	46,33	21	8	2,27	3
piab|MA_38767g0010	picea1003	MA_38767	High	662	NA	NA	NA	NA	44,65	22	8	4,22	3
piab|MA_392600g0010	picea1003	MA_392600	High	322	NA	NA	NA	NA	43,37	22	8	2,4	2
piab|MA_392867g0010	picea1003	MA_392867	High	526	NA	NA	NA	NA	42,7	22	8	5,06	3
piab|MA_3947g0010	picea1003	MA_3947	High	1630	NA	NA	NA	NA	45,09	22	8	6,62	4
piab|MA_39595g0010	picea1003	MA_39595	High	591	NA	NA	NA	NA	46,55	22	8	6	4
piab|MA_39730g0010	picea1003	MA_39730	High	425	1	2408	2408	2408	43,22	22	8	1,22	2
piab|MA_39801g0010	picea1003	MA_39801	High	1043	1	75	75	75	43,73	22	8	3,69	3
piab|MA_398291g0010	picea1003	MA_398291	High	438	NA	NA	NA	NA	45,85	22	8	2,59	3
piab|MA_399298g0010	picea1003	MA_399298	High	541	NA	NA	NA	NA	42,43	22	8	1,76	2
piab|MA_3995g0010	picea1003	MA_3995	High	439	2	148	162	296	45,12	22	8	2,08	3
piab|MA_40413g0010	picea1003	MA_40413	High	291	NA	NA	NA	NA	45,7	21	8	1,09	2
piab|MA_40556g0010	picea1003	MA_40556	High	548	1	114	114	114	44,41	22	8	1,51	2
piab|MA_408185g0010	picea1003	MA_408185	High	1021	2	92	93	185	43,22	22	8	4,47	4
piab|MA_40997g0010	picea1003	MA_40997	High	321	1	2053	2053	2053	45,27	22	8	2,45	3
piab|MA_412g0010	picea1003	MA_412	High	642	NA	NA	NA	NA	44,39	22	8	5,02	4
piab|MA_41676g0020	picea1003	MA_41676	High	645	1	259	259	259	45,57	22	8	4,06	3
piab|MA_4190g0010	picea1003	MA_4190	High	277	2	470	505	940	44,38	22	8	2,3	3
piab|MA_42343g0010	picea1003	MA_42343	High	739	1	168	168	168	44,49	22	8	5,17	4
piab|MA_42352g0010	picea1003	MA_42352	High	337	NA	NA	NA	NA	44,08	21	8	0,89	2
piab|MA_426019g0010	picea1003	MA_426019	High	294	1	1899	1899	1899	45,21	22	8	4,53	4
piab|MA_432641g0020	picea1003	MA_432641	High	531	NA	NA	NA	NA	44,67	22	8	1,92	3
piab|MA_433875g0010	picea1003	MA_433875	High	157	2	287	318	575	44,84	22	8	1,19	2
piab|MA_43497g0010	picea1003	MA_43497	High	243	NA	NA	NA	NA	43,59	22	8	4,44	3
piab|MA_43615g0010	picea1003	MA_43615	High	567	NA	NA	NA	NA	42,36	22	8	9,37	5
piab|MA_43727g0010	picea1003	MA_43727	High	441	1	93	93	93	45,17	22	8	3,23	3
piab|MA_440697g0010	picea1003	MA_440697	High	218	NA	NA	NA	NA	45,02	22	8	1,78	2
piab|MA_442676g0010	picea1003	MA_442676	High	559	NA	NA	NA	NA	44,34	22	8	7,25	4
piab|MA_442926g0010	picea1003	MA_442926	High	1341	2	557	1031	1114	43,82	22	8	6,23	4
piab|MA_4430g0010	picea1003	MA_4430	High	221	NA	NA	NA	NA	43,96	22	8	2,34	2
piab|MA_44339g0010	picea1003	MA_44339	High	190	NA	NA	NA	NA	45,98	20	8	1,48	2
piab|MA_4438g0010	picea1003	MA_4438	High	350	NA	NA	NA	NA	42,1	22	8	16,57	6
piab|MA_445076g0010	picea1003	MA_445076	High	705	NA	NA	NA	NA	42,92	21	8	2	3
piab|MA_448279g0010	picea1003	MA_448279	High	493	1	149	149	149	43,42	22	8	3,69	3
piab|MA_44936g0010	picea1003	MA_44936	High	250	1	93	93	93	44,61	21	8	2,8	3
piab|MA_4503g0010	picea1003	MA_4503	High	873	NA	NA	NA	NA	43,73	22	8	2,38	3
piab|MA_4511g0010	picea1003	MA_4511	High	222	NA	NA	NA	NA	43,96	22	8	3,06	3
piab|MA_452577g0010	picea1003	MA_452577	High	786	NA	NA	NA	NA	46,22	22	8	13,22	5
piab|MA_45324g0010	picea1003	MA_45324	High	244	NA	NA	NA	NA	44,51	21	8	2,35	3
piab|MA_462184g0010	picea1003	MA_462184	High	826	1	143	143	143	43,7	22	8	16,08	6
piab|MA_465411g0010	picea1003	MA_465411	High	483	1	103	103	103	43,85	22	8	3,9	3
piab|MA_46875g0010	picea1003	MA_46875	High	627	NA	NA	NA	NA	44,36	22	8	4,32	4
piab|MA_470025g0010	picea1003	MA_470025	High	772	NA	NA	NA	NA	44,79	22	8	2,92	3
piab|MA_470679g0010	picea1003	MA_470679	High	561	NA	NA	NA	NA	45,02	20	8	1	2
piab|MA_472579g0010	picea1003	MA_472579	High	430	NA	NA	NA	NA	43,05	22	8	3,71	3
piab|MA_474261g0010	picea1003	MA_474261	High	937	2	306	520	612	43,87	19	8	0,99	2
piab|MA_475393g0010	picea1003	MA_475393	High	357	NA	NA	NA	NA	44,58	22	8	1,41	2
piab|MA_481619g0010	picea1003	MA_481619	High	747	NA	NA	NA	NA	44,22	22	8	2,43	2
piab|MA_482767g0010	picea1003	MA_482767	High	667	NA	NA	NA	NA	44,97	22	8	4,71	4
piab|MA_483636g0010	picea1003	MA_483636	High	765	1	86	86	86	43,14	22	8	4,96	3
piab|MA_491886g0010	picea1003	MA_491886	High	827	NA	NA	NA	NA	43,68	22	8	1,75	2
piab|MA_49292g0010	picea1003	MA_49292	High	1172	1	98	98	98	44,63	22	8	4,61	4
piab|MA_49545g0010	picea1003	MA_49545	High	257	2	119	152	239	44,5	22	8	1,98	2
piab|MA_49629g0010	picea1003	MA_49629	High	1016	NA	NA	NA	NA	44,09	22	8	7,94	5
piab|MA_501007g0010	picea1003	MA_501007	High	238	NA	NA	NA	NA	43,42	22	8	1,76	2
piab|MA_50118g0010	picea1003	MA_50118	High	977	NA	NA	NA	NA	42,08	22	8	2,18	3
piab|MA_50613g0010	picea1003	MA_50613	High	615	NA	NA	NA	NA	45,61	22	8	2,23	3
piab|MA_50789g0010	picea1003	MA_50789	High	1013	NA	NA	NA	NA	46,56	22	8	4,4	3
piab|MA_5151g0020	picea1003	MA_5151	High	684	NA	NA	NA	NA	45,75	22	8	8,05	4
piab|MA_51694g0010	picea1003	MA_51694	High	807	NA	NA	NA	NA	43,93	22	8	4,97	4
piab|MA_519985g0010	picea1003	MA_519985	High	362	NA	NA	NA	NA	42,76	22	8	1,89	2
piab|MA_525914g0010	picea1003	MA_525914	High	435	1	149	149	149	42,64	22	8	5,55	4
piab|MA_52613g0020	picea1003	MA_52613	High	257	NA	NA	NA	NA	43,88	22	8	2,71	3
piab|MA_53781g0010	picea1003	MA_53781	High	1286	NA	NA	NA	NA	45,44	18	8	1,05	2
piab|MA_547597g0010	picea1003	MA_547597	High	569	1	130	130	130	44,55	22	8	4,03	4
piab|MA_5481g0010	picea1003	MA_5481	High	748	NA	NA	NA	NA	43,62	22	8	2,76	3
piab|MA_55648g0010	picea1003	MA_55648	High	693	NA	NA	NA	NA	44,29	22	8	0,63	2
piab|MA_55967g0010	picea1003	MA_55967	High	859	NA	NA	NA	NA	46,41	22	8	5,88	4
piab|MA_56322g0010	picea1003	MA_56322	High	523	NA	NA	NA	NA	43,55	22	8	3,41	3
piab|MA_56436g0010	picea1003	MA_56436	High	548	5	371	1191	1859	45,52	22	8	3,51	3
piab|MA_56660g0010	picea1003	MA_56660	High	407	NA	NA	NA	NA	44,56	21	8	1,96	2
piab|MA_56714g0010	picea1003	MA_56714	High	532	NA	NA	NA	NA	44,36	22	8	3,52	3
piab|MA_56925g0010	picea1003	MA_56925	High	859	NA	NA	NA	NA	44,55	15	6	0,79	2
piab|MA_569440g0020	picea1003	MA_569440	High	854	NA	NA	NA	NA	44,64	21	8	1,33	2
piab|MA_57048g0010	picea1003	MA_57048	High	1286	NA	NA	NA	NA	42,71	22	8	1,69	2
piab|MA_5769g0010	picea1003	MA_5769	High	388	NA	NA	NA	NA	44,68	22	8	2,98	3
piab|MA_58337g0010	picea1003	MA_58337	High	460	NA	NA	NA	NA	43,27	16	7	0,96	2
piab|MA_58353g0010	picea1003	MA_58353	High	1075	3	135	230	407	44,35	22	8	4,05	4
piab|MA_59148g0010	picea1003	MA_59148	High	467	NA	NA	NA	NA	45,2	22	8	3,2	3
piab|MA_59599g0010	picea1003	MA_59599	High	171	NA	NA	NA	NA	43,74	22	8	1,49	2
piab|MA_597g0020	picea1003	MA_597	High	481	NA	NA	NA	NA	43,85	19	8	0,89	1
piab|MA_60579g0010	picea1003	MA_60579	High	466	NA	NA	NA	NA	43,9	20	8	1,66	2
piab|MA_6126791g0010	picea1003	MA_6126791	High	534	NA	NA	NA	NA	44,14	22	8	3,86	3
piab|MA_613551g0010	picea1003	MA_613551	High	135	NA	NA	NA	NA	43,49	20	8	2,07	2
piab|MA_61422g0020	picea1003	MA_61422	High	489	NA	NA	NA	NA	43,45	22	8	3,04	3
piab|MA_615077g0010	picea1003	MA_615077	High	743	NA	NA	NA	NA	45,08	22	8	4,14	3
piab|MA_61894g0010	picea1003	MA_61894	High	363	1	120	120	120	44,63	22	8	2,49	3
piab|MA_62181g0010	picea1003	MA_62181	High	249	1	134	134	134	43,17	21	8	0,86	2
piab|MA_622231g0010	picea1003	MA_622231	High	1078	1	146	146	146	42,62	22	8	4,82	4
piab|MA_62815g0010	picea1003	MA_62815	High	1045	NA	NA	NA	NA	43,47	17	8	2,35	2
piab|MA_63139g0020	picea1003	MA_63139	High	504	NA	NA	NA	NA	44,98	22	8	1,81	2
piab|MA_632994g0010	picea1003	MA_632994	High	862	1	223	223	223	43,64	22	8	5,53	4
piab|MA_6329g0010	picea1003	MA_6329	High	1791	NA	NA	NA	NA	45,2	22	8	6,34	4
piab|MA_640827g0010	picea1003	MA_640827	High	664	NA	NA	NA	NA	43,75	22	8	2,84	3
piab|MA_64083g0010	picea1003	MA_64083	High	435	NA	NA	NA	NA	41,83	22	8	2,23	3
piab|MA_650673g0010	picea1003	MA_650673	High	303	NA	NA	NA	NA	44,35	22	8	1,8	2
piab|MA_6511g0010	picea1003	MA_6511	High	420	NA	NA	NA	NA	43,91	22	8	3,06	3
piab|MA_6527g0010	picea1003	MA_6527	High	857	NA	NA	NA	NA	41,99	22	8	2,35	3
piab|MA_653417g0010	picea1003	MA_653417	High	435	NA	NA	NA	NA	42,87	22	8	12,9	5
piab|MA_65492g0010	picea1003	MA_65492	High	606	NA	NA	NA	NA	43,68	9	2	0,86	2
piab|MA_65500g0010	picea1003	MA_65500	High	806	NA	NA	NA	NA	43,73	22	8	6,18	4
piab|MA_6558457g0010	picea1003	MA_6558457	High	332	NA	NA	NA	NA	43,58	19	8	2,73	3
piab|MA_658463g0010	picea1003	MA_658463	High	466	1	95	95	95	44,53	22	8	2,16	3
piab|MA_65862g0010	picea1003	MA_65862	High	681	4	349	785	1396	44,66	22	8	3,7	3
piab|MA_66275g0010	picea1003	MA_66275	High	407	NA	NA	NA	NA	44,92	19	6	1,14	2
piab|MA_66417g0010	picea1003	MA_66417	High	1091	NA	NA	NA	NA	44,18	22	8	4,87	4
piab|MA_66853g0010	picea1003	MA_66853	High	545	NA	NA	NA	NA	45,58	22	8	1,97	3
piab|MA_668740g0020	picea1003	MA_668740	High	687	NA	NA	NA	NA	44,5	19	7	1,13	2
piab|MA_67032g0010	picea1003	MA_67032	High	462	NA	NA	NA	NA	42,76	20	8	1,58	2
piab|MA_68084g0010	picea1003	MA_68084	High	606	NA	NA	NA	NA	45,86	22	8	4,31	3
piab|MA_681272g0010	picea1003	MA_681272	High	602	1	51	51	51	46,4	22	8	17,6	6
piab|MA_683665g0010	picea1003	MA_683665	High	659	NA	NA	NA	NA	43,7	22	8	1,86	2
piab|MA_684240g0010	picea1003	MA_684240	High	541	NA	NA	NA	NA	44,52	22	8	1,87	2
piab|MA_68580g0010	picea1003	MA_68580	High	1419	NA	NA	NA	NA	44,62	22	8	4,12	4
piab|MA_68707g0010	picea1003	MA_68707	High	1545	1	182	182	182	47,44	22	8	6,61	4
piab|MA_68718g0020	picea1003	MA_68718	High	609	NA	NA	NA	NA	42,58	22	8	4,29	4
piab|MA_68933g0010	picea1003	MA_68933	High	824	NA	NA	NA	NA	44,72	22	8	10,27	5
piab|MA_696621g0010	picea1003	MA_696621	High	351	NA	NA	NA	NA	44,62	22	8	3,33	3
piab|MA_703619g0010	picea1003	MA_703619	High	660	1	249	249	249	42,05	22	8	5,19	4
piab|MA_70677g0010	picea1003	MA_70677	High	748	1	56	56	56	45,3	22	8	2,48	3
piab|MA_71104g0010	picea1003	MA_71104	High	441	NA	NA	NA	NA	45,61	22	8	3,94	3
piab|MA_71420g0010	picea1003	MA_71420	High	309	NA	NA	NA	NA	44	22	8	3,25	3
piab|MA_724726g0010	picea1003	MA_724726	High	726	NA	NA	NA	NA	45,71	22	8	3,77	3
piab|MA_72615g0020	picea1003	MA_72615	High	1562	NA	NA	NA	NA	45,36	22	8	1,58	2
piab|MA_73134g0010	picea1003	MA_73134	High	815	2	902	1724	1804	47,44	21	8	1,62	2
piab|MA_73205g0010	picea1003	MA_73205	High	1286	1	228	228	228	46,4	20	8	0,83	2
piab|MA_733561g0010	picea1003	MA_733561	High	561	NA	NA	NA	NA	42,38	22	8	3,25	3
piab|MA_7365g0010	picea1003	MA_7365	High	519	3	296	598	890	46,06	22	8	1,92	2
piab|MA_7379g0010	picea1003	MA_7379	High	719	1	95	95	95	43,53	22	8	5,24	4
piab|MA_7379g0020	picea1003	MA_7379	High	428	NA	NA	NA	NA	44,52	22	8	3,7	3
piab|MA_73895g0010	picea1003	MA_73895	High	293	NA	NA	NA	NA	45,15	22	8	3,02	3
piab|MA_742g0010	picea1003	MA_742	High	1016	NA	NA	NA	NA	45,39	22	8	4,78	4
piab|MA_745151g0010	picea1003	MA_745151	High	757	NA	NA	NA	NA	43,8	22	8	5,13	4
piab|MA_746312g0010	picea1003	MA_746312	High	711	NA	NA	NA	NA	43,4	22	8	6,8	4
piab|MA_74881g0010	picea1003	MA_74881	High	604	NA	NA	NA	NA	45,73	22	8	2,79	3
piab|MA_74986g0020	picea1003	MA_74986	High	939	NA	NA	NA	NA	45,5	22	8	4,21	3
piab|MA_75133g0010	picea1003	MA_75133	High	648	NA	NA	NA	NA	43,08	22	8	3,55	3
piab|MA_75255g0010	picea1003	MA_75255	High	464	NA	NA	NA	NA	43,56	22	8	3,88	3
piab|MA_75512g0010	picea1003	MA_75512	High	407	NA	NA	NA	NA	43,64	21	8	1,06	2
piab|MA_755187g0010	picea1003	MA_755187	High	353	NA	NA	NA	NA	43,61	22	8	1,73	3
piab|MA_75934g0010	picea1003	MA_75934	High	445	NA	NA	NA	NA	45,78	22	8	5,19	4
piab|MA_76134g0010	picea1003	MA_76134	High	522	NA	NA	NA	NA	44,11	22	8	3,98	4
piab|MA_7633139g0010	picea1003	MA_7633139	High	1791	NA	NA	NA	NA	43,5	14	5	0,56	1
piab|MA_767209g0010	picea1003	MA_767209	High	177	NA	NA	NA	NA	43,31	22	8	2,71	3
piab|MA_7691g0010	picea1003	MA_7691	High	438	NA	NA	NA	NA	43,35	22	8	4,43	4
piab|MA_771696g0010	picea1003	MA_771696	High	599	1	167	167	167	44,04	22	8	2,43	2
piab|MA_77437g0010	picea1003	MA_77437	High	688	NA	NA	NA	NA	43,27	22	8	5,74	4
piab|MA_77585g0010	picea1003	MA_77585	High	377	NA	NA	NA	NA	44,18	22	8	5,23	4
piab|MA_77675g0010	picea1003	MA_77675	High	1724	1	119	119	119	43,23	22	8	4,39	3
piab|MA_77707g0010	picea1003	MA_77707	High	313	NA	NA	NA	NA	44,9	22	8	1,29	2
piab|MA_778985g0010	picea1003	MA_778985	High	183	2	142	184	284	44,05	22	8	1,05	2
piab|MA_785826g0010	picea1003	MA_785826	High	305	2	349	550	699	45,83	22	8	2,22	3
piab|MA_7907g0020	picea1003	MA_7907	High	435	NA	NA	NA	NA	43,75	22	8	9,44	5
piab|MA_79624g0010	picea1003	MA_79624	High	325	NA	NA	NA	NA	44,37	22	8	2,51	3
piab|MA_79738g0010	picea1003	MA_79738	High	306	3	611	1558	1835	47,29	22	8	3,3	3
piab|MA_8040308g0010	picea1003	MA_8040308	High	1045	NA	NA	NA	NA	43,89	17	7	2,13	3
piab|MA_80970g0010	picea1003	MA_80970	High	217	3	1407	3656	4221	45,38	22	8	2,07	3
piab|MA_81105g0010	picea1003	MA_81105	High	451	NA	NA	NA	NA	44,43	22	8	2,72	3
piab|MA_812716g0010	picea1003	MA_812716	High	1079	NA	NA	NA	NA	43,97	22	8	7,47	4
piab|MA_81436g0010	picea1003	MA_81436	High	936	NA	NA	NA	NA	43,07	22	8	1,77	2
piab|MA_81514g0010	picea1003	MA_81514	High	435	1	81	81	81	43,7	22	8	12,11	5
piab|MA_820066g0010	picea1003	MA_820066	High	606	NA	NA	NA	NA	43,7	22	8	1,82	3
piab|MA_8210840g0010	picea1003	MA_8210840	High	827	NA	NA	NA	NA	44,19	22	8	1,53	2
piab|MA_8210920g0010	picea1003	MA_8210920	High	221	1	169	169	169	44,55	22	8	2,67	3
piab|MA_82595g0010	picea1003	MA_82595	High	686	NA	NA	NA	NA	45,23	22	8	10,13	5
piab|MA_8285g0010	picea1003	MA_8285	High	338	NA	NA	NA	NA	43,9	22	8	2,26	3
piab|MA_835083g0010	picea1003	MA_835083	High	548	NA	NA	NA	NA	42,48	22	8	3,06	3
piab|MA_83662g0010	picea1003	MA_83662	High	372	NA	NA	NA	NA	43,82	22	8	2,1	3
piab|MA_83898g0010	picea1003	MA_83898	High	555	1	219	219	219	41,7	22	8	1,61	2
piab|MA_84538g0010	picea1003	MA_84538	High	310	NA	NA	NA	NA	43,99	22	8	0,83	2
piab|MA_8499g0030	picea1003	MA_8499	High	193	NA	NA	NA	NA	45,21	22	8	2,73	3
piab|MA_8529466g0010	picea1003	MA_8529466	High	481	NA	NA	NA	NA	42,43	19	8	0,93	2
piab|MA_8542173g0010	picea1003	MA_8542173	High	1127	NA	NA	NA	NA	43,71	22	8	3,66	3
piab|MA_858608g0010	picea1003	MA_858608	High	418	NA	NA	NA	NA	45,34	21	8	1,64	2
piab|MA_8607116g0010	picea1003	MA_8607116	High	534	NA	NA	NA	NA	43,33	22	8	8	5
piab|MA_86155g0010	picea1003	MA_86155	High	584	NA	NA	NA	NA	45,84	22	8	1,77	2
piab|MA_86628g0010	picea1003	MA_86628	High	435	NA	NA	NA	NA	43,45	22	8	7,61	4
piab|MA_86739g0010	picea1003	MA_86739	High	449	NA	NA	NA	NA	44,35	22	8	2,5	3
piab|MA_8678g0010	picea1003	MA_8678	High	446	NA	NA	NA	NA	43,47	22	8	1,01	2
piab|MA_86894g0010	picea1003	MA_86894	High	186	3	433	919	1301	44,76	22	8	2,53	3
piab|MA_8741g0010	picea1003	MA_8741	High	648	NA	NA	NA	NA	44,94	22	8	1,94	2
piab|MA_87646g0010	picea1003	MA_87646	High	263	1	74	74	74	42,78	22	8	1,39	2
piab|MA_885909g0010	picea1003	MA_885909	High	633	1	77	77	77	44,22	21	7	0,76	1
piab|MA_8868720g0010	picea1003	MA_8868720	High	353	1	140	140	140	46,07	22	8	2,74	3
piab|MA_8893194g0010	picea1003	MA_8893194	High	1953	NA	NA	NA	NA	45,44	22	8	5,52	4
piab|MA_891814g0010	picea1003	MA_891814	High	939	1	126	126	126	43,73	22	8	2,53	3
piab|MA_892148g0010	picea1003	MA_892148	High	932	NA	NA	NA	NA	43,52	22	8	3,37	3
piab|MA_89214g0010	picea1003	MA_89214	High	435	NA	NA	NA	NA	44,25	22	8	2,67	3
piab|MA_899317g0010	picea1003	MA_899317	High	692	1	80	80	80	45,38	22	8	4,4	3
piab|MA_90090g0010	picea1003	MA_90090	High	434	NA	NA	NA	NA	43,25	22	8	2,07	3
piab|MA_905781g0010	picea1003	MA_905781	High	514	NA	NA	NA	NA	43,7	21	8	2,63	3
piab|MA_90791g0010	picea1003	MA_90791	High	1159	NA	NA	NA	NA	44,57	22	8	1,07	2
piab|MA_913701g0010	picea1003	MA_913701	High	1258	1	1662	1662	1662	45,92	22	8	3,88	3
piab|MA_91387g0010	picea1003	MA_91387	High	186	NA	NA	NA	NA	44,13	22	8	3,66	3
piab|MA_9156112g0010	picea1003	MA_9156112	High	456	NA	NA	NA	NA	43,07	22	8	2,12	3
piab|MA_916566g0010	picea1003	MA_916566	High	744	NA	NA	NA	NA	44,71	22	8	12,66	5
piab|MA_9166g0010	picea1003	MA_9166	High	691	NA	NA	NA	NA	44	22	8	3,59	3
piab|MA_9172180g0010	picea1003	MA_9172180	High	221	NA	NA	NA	NA	42,81	19	7	0,68	1
piab|MA_921g0010	picea1003	MA_921	High	462	NA	NA	NA	NA	46,47	22	8	3,45	3
piab|MA_9258g0010	picea1003	MA_9258	High	856	1	232	232	232	42,86	22	8	4,25	4
piab|MA_9354530g0010	picea1003	MA_9354530	High	263	NA	NA	NA	NA	44,77	22	8	3,49	3
piab|MA_9360929g0010	picea1003	MA_9360929	High	888	NA	NA	NA	NA	43,24	22	8	6,03	4
piab|MA_9365262g0010	picea1003	MA_9365262	High	1135	NA	NA	NA	NA	42,06	17	8	2,89	3
piab|MA_938202g0010	picea1003	MA_938202	High	299	NA	NA	NA	NA	45,38	22	8	3,36	3
piab|MA_9384g0020	picea1003	MA_9384	High	705	1	925	925	925	44,68	22	8	2,29	3
piab|MA_9392719g0010	picea1003	MA_9392719	High	521	NA	NA	NA	NA	44,68	22	8	3,13	3
piab|MA_9404399g0010	picea1003	MA_9404399	High	1038	NA	NA	NA	NA	43,94	22	8	8,68	5
piab|MA_9415113g0010	picea1003	MA_9415113	High	446	NA	NA	NA	NA	43,47	22	8	1,01	2
piab|MA_94165g0010	picea1003	MA_94165	High	842	1	440	440	440	42,72	21	8	8,67	5
piab|MA_9417053g0010	picea1003	MA_9417053	High	652	NA	NA	NA	NA	45,38	22	8	1,89	2
piab|MA_944980g0010	picea1003	MA_944980	High	195	NA	NA	NA	NA	44,76	22	8	1,71	2
piab|MA_947607g0010	picea1003	MA_947607	High	859	NA	NA	NA	NA	44,06	22	8	2,52	3
piab|MA_95261g0010	picea1003	MA_95261	High	384	NA	NA	NA	NA	45,06	22	8	2,73	3
piab|MA_9526611g0020	picea1003	MA_9526611	High	435	NA	NA	NA	NA	42,9	22	8	5,84	4
piab|MA_953793g0020	picea1003	MA_953793	High	1139	NA	NA	NA	NA	43,47	22	8	5,96	4
piab|MA_95507g0010	picea1003	MA_95507	High	378	1	430	430	430	43,22	22	8	3,11	3
piab|MA_956160g0010	picea1003	MA_956160	High	464	NA	NA	NA	NA	45,51	22	8	2,11	3
piab|MA_957690g0010	picea1003	MA_957690	High	822	NA	NA	NA	NA	43,92	22	8	3,04	3
piab|MA_958908g0010	picea1003	MA_958908	High	461	1	84	84	84	45,94	22	8	3,82	3
piab|MA_9607493g0010	picea1003	MA_9607493	High	702	NA	NA	NA	NA	44,4	22	8	2,71	3
piab|MA_961981g0010	picea1003	MA_961981	High	516	1	104	104	104	43,93	22	8	2,92	3
piab|MA_962270g0010	picea1003	MA_962270	High	317	4	426	964	1707	46,1	21	8	1,18	1
piab|MA_9641858g0010	picea1003	MA_9641858	High	483	NA	NA	NA	NA	46,32	22	8	3,47	3
piab|MA_96662g0010	picea1003	MA_96662	High	489	NA	NA	NA	NA	44,19	22	8	2,01	3
piab|MA_9741g0010	picea1003	MA_9741	High	417	NA	NA	NA	NA	44,61	22	8	4,36	4
piab|MA_97789g0010	picea1003	MA_97789	High	543	NA	NA	NA	NA	44,66	22	8	2,08	3
piab|MA_98067g0010	picea1003	MA_98067	High	328	NA	NA	NA	NA	43,3	22	8	2,29	3
piab|MA_9818084g0010	picea1003	MA_9818084	High	527	NA	NA	NA	NA	43,91	18	8	1,56	2
piab|MA_98224g0010	picea1003	MA_98224	High	385	NA	NA	NA	NA	43,16	22	8	2,07	2
piab|MA_9899301g0010	picea1003	MA_9899301	High	249	NA	NA	NA	NA	44,8	22	8	3,47	3
piab|MA_99220g0010	picea1003	MA_99220	High	1185	NA	NA	NA	NA	46,01	22	8	3,79	3
piab|MA_9955611g0010	picea1003	MA_9955611	High	332	1	268	268	268	44,51	13	7	2,39	2
piab|MA_99849g0010	picea1003	MA_99849	High	183	NA	NA	NA	NA	42,69	21	8	1,9	2
piab|MA_99849g0020	picea1003	MA_99849	High	633	NA	NA	NA	NA	42,21	7	6	0,69	1
piab|MA_9989604g0010	picea1003	MA_9989604	High	304	NA	NA	NA	NA	43,27	18	8	1,09	2
piab|MA_99947g0010	picea1003	MA_99947	High	258	NA	NA	NA	NA	44,55	18	7	2,38	2
piab|MA_100190g0010	picea1004	MA_100190	High	1467	NA	NA	NA	NA	52,3	16	8	82	9
piab|MA_10143270g0010	picea1004	MA_10143270	High	1256	1	274	274	274	47,62	0	0	0	NA
piab|MA_101628g0010	picea1004	MA_101628	High	1401	4	1336	3964	5347	47,46	0	0	0	NA
piab|MA_10165844g0010	picea1004	MA_10165844	High	1256	1	616	616	616	47,88	17	5	211,12	10
piab|MA_101997g0010	picea1004	MA_101997	High	1184	3	117	183	353	48,49	8	7	1,43	2
piab|MA_10223011g0010	picea1004	MA_10223011	High	1464	2	119	152	238	47,3	0	0	0	NA
piab|MA_10259759g0010	picea1004	MA_10259759	High	1416	NA	NA	NA	NA	50,17	21	8	80,37	9
piab|MA_10267586g0010	picea1004	MA_10267586	High	313	6	385	899	2310	47,81	0	0	0	NA
piab|MA_10284226g0010	picea1004	MA_10284226	High	1503	1	1722	1722	1722	47,04	11	2	18,47	6
piab|MA_10426068g0010	picea1004	MA_10426068	High	1413	2	116	127	233	49,82	18	8	7,64	4
piab|MA_10426914g0010	picea1004	MA_10426914	High	1452	NA	NA	NA	NA	51,96	22	8	131,55	10
piab|MA_10426944g0020	picea1004	MA_10426944	High	1473	NA	NA	NA	NA	48,92	21	8	32,47	7
piab|MA_10429280g0010	picea1004	MA_10429280	High	426	NA	NA	NA	NA	53,87	22	8	64,18	8
piab|MA_10434089g0010	picea1004	MA_10434089	High	1184	NA	NA	NA	NA	45,64	14	4	198,53	10
piab|MA_10434089g0020	picea1004	MA_10434089	High	1184	2	2563	5048	5127	46,72	4	4	4,04	3
piab|MA_10434904g0010	picea1004	MA_10434904	High	999	3	540	965	1620	47,45	20	7	34,45	7
piab|MA_10434904g0020	picea1004	MA_10434904	High	999	2	112	125	225	47,37	9	6	3,86	3
piab|MA_10434954g0010	picea1004	MA_10434954	High	1464	NA	NA	NA	NA	48,05	22	8	78,63	9
piab|MA_10436215g0020	picea1004	MA_10436215	High	1455	3	122	174	368	49,9	20	8	4,44	4
piab|MA_10436388g0010	picea1004	MA_10436388	High	1470	1	2631	2631	2631	52,41	22	8	28,95	7
piab|MA_10436413g0010	picea1004	MA_10436413	High	681	2	101	110	202	48,54	21	7	11,97	5
piab|MA_150335g0010	picea1004	MA_150335	High	506	1	89	89	89	47,01	16	5	2,97	3
piab|MA_150838g0010	picea1004	MA_150838	High	309	NA	NA	NA	NA	52,08	22	8	104,25	9
piab|MA_152818g0020	picea1004	MA_152818	High	312	NA	NA	NA	NA	45,54	0	0	0	NA
piab|MA_158042g0010	picea1004	MA_158042	High	1111	NA	NA	NA	NA	56,49	11	6	1,33	2
piab|MA_158653g0010	picea1004	MA_158653	High	1482	1	2376	2376	2376	45,59	8	6	1255,91	10
piab|MA_220754g0010	picea1004	MA_220754	High	376	NA	NA	NA	NA	50,37	17	7	71,32	8
piab|MA_239168g0010	picea1004	MA_239168	High	766	NA	NA	NA	NA	49,1	0	0	0	NA
piab|MA_265454g0010	picea1004	MA_265454	High	1464	1	153	153	153	46,13	22	8	7,3	4
piab|MA_358441g0010	picea1004	MA_358441	High	1476	NA	NA	NA	NA	51,85	4	4	0,68	2
piab|MA_39071g0010	picea1004	MA_39071	High	1107	NA	NA	NA	NA	50,24	11	7	2,99	3
piab|MA_4331330g0010	picea1004	MA_4331330	High	1548	NA	NA	NA	NA	52,82	9	3	3,87	3
piab|MA_47308g0010	picea1004	MA_47308	High	1473	NA	NA	NA	NA	48,64	21	8	43,49	8
piab|MA_517290g0010	picea1004	MA_517290	High	1256	1	92	92	92	48,47	17	8	9,65	5
piab|MA_636498g0010	picea1004	MA_636498	High	1440	NA	NA	NA	NA	50,42	4	4	24,96	7
piab|MA_7565020g0010	picea1004	MA_7565020	High	461	NA	NA	NA	NA	44,48	22	8	199,74	10
piab|MA_7981637g0010	picea1004	MA_7981637	High	1464	NA	NA	NA	NA	46,75	4	3	2,44	3
piab|MA_8682761g0010	picea1004	MA_8682761	High	666	NA	NA	NA	NA	45,8	21	8	96,79	9
piab|MA_79075g0010	picea1004	MA_79075	High	1251	2	199	311	398	51,06	15	5	42,15	8
piab|MA_10427763g0010	picea1004	MA_10427763	High	1256	3	628	1710	1884	48,86	19	7	102,2	9
piab|MA_103636g0020	picea1004	MA_103636	High	1138	1	51	51	51	52,12	20	7	44,64	8
piab|MA_10434576g0010	picea1004	MA_10434576	High	1425	3	199	258	598	51,4	17	8	7,36	4
piab|MA_133989g0010	picea1004	MA_133989	High	1467	NA	NA	NA	NA	51,5	4	3	1,48	2
piab|MA_143140g0010	picea1004	MA_143140	High	1276	2	110	124	220	49,14	21	8	47,07	8
piab|MA_263300g0010	picea1004	MA_263300	High	442	NA	NA	NA	NA	48,33	0	0	0	NA
piab|MA_52540g0010	picea1004	MA_52540	High	808	1	801	801	801	49,6	12	7	1,53	2
piab|MA_7897615g0010	picea1004	MA_7897615	High	1467	NA	NA	NA	NA	51,92	22	8	38,41	8
piab|MA_10427062g0010	picea1004	MA_10427062	High	1476	3	1851	5408	5555	52,09	22	8	10,61	5
piab|MA_10080868g0010	picea1004	MA_10080868	High	1413	NA	NA	NA	NA	53,41	2	2	0,37	1
piab|MA_10430052g0010	picea1004	MA_10430052	High	315	1	919	919	919	51,19	16	7	81,3	9
piab|MA_10108066g0010	picea1004	MA_10108066	High	870	1	908	908	908	46,4	6	4	40,62	8
piab|MA_10349694g0010	picea1004	MA_10349694	High	437	NA	NA	NA	NA	45,2	17	4	5,77	4
piab|MA_86064g0010	picea1004	MA_86064	High	1503	NA	NA	NA	NA	44,2	13	3	165,08	10
piab|MA_10434721g0020	picea1004	MA_10434721	High	1479	1	106	106	106	46,75	22	8	89,94	9
piab|MA_10430712g0030	picea1004	MA_10430712	High	1416	NA	NA	NA	NA	48,04	0	0	0	NA
piab|MA_10430887g0020	picea1004	MA_10430887	High	1464	1	144	144	144	52,43	19	8	5,06	4
piab|MA_8498693g0010	picea1004	MA_8498693	High	1488	1	96	96	96	45,55	22	8	58,32	8
piab|MA_107397g0010	picea1004	MA_107397	High	924	NA	NA	NA	NA	55,06	10	6	38,88	8
piab|MA_19907g0010	picea1004	MA_19907	High	999	1	83	83	83	46,52	21	8	103,04	9
piab|MA_10434373g0010	picea1004	MA_10434373	High	1395	1	322	322	322	51,5	21	8	379,67	10
piab|MA_1132847g0010	picea1004	MA_1132847	High	1408	1	78	78	78	51,23	9	6	5,8	4
piab|MA_42695g0010	picea1004	MA_42695	High	1464	NA	NA	NA	NA	43,97	0	0	0	NA
piab|MA_9254514g0010	picea1004	MA_9254514	High	1464	NA	NA	NA	NA	48,11	15	4	143,84	9
piab|MA_19633g0010	picea1004	MA_19633	High	1256	NA	NA	NA	NA	48,61	4	3	245,53	10
piab|MA_79587g0010	picea1004	MA_79587	High	NA	1	178	178	178	49,05	3	3	0,52	1
piab|MA_10155866g0010	picea1004	MA_10155866	High	559	NA	NA	NA	NA	50,24	0	0	0	NA
piab|MA_10155901g0010	picea1004	MA_10155901	High	449	NA	NA	NA	NA	48,56	18	6	59,51	8
piab|MA_10158313g0010	picea1004	MA_10158313	High	1464	NA	NA	NA	NA	49,86	17	6	403,77	10
piab|MA_10168498g0010	picea1004	MA_10168498	High	1428	NA	NA	NA	NA	44,03	0	0	0	NA
piab|MA_10182116g0010	picea1004	MA_10182116	High	1395	NA	NA	NA	NA	60,29	19	8	5,06	4
piab|MA_102003g0010	picea1004	MA_102003	High	1467	NA	NA	NA	NA	50,65	16	5	4,62	4
piab|MA_10255754g0010	picea1004	MA_10255754	High	1413	NA	NA	NA	NA	43,02	3	1	6,58	4
piab|MA_10268298g0010	picea1004	MA_10268298	High	461	NA	NA	NA	NA	46,86	14	6	36,25	7
piab|MA_10281032g0010	picea1004	MA_10281032	High	1464	1	145	145	145	46,14	20	7	3,05	3
piab|MA_10347747g0010	picea1004	MA_10347747	High	245	NA	NA	NA	NA	51,44	0	0	0	NA
piab|MA_10425895g0020	picea1004	MA_10425895	High	1111	1	816	816	816	53,76	22	8	75,4	9
piab|MA_10426068g0020	picea1004	MA_10426068	High	1440	1	173	173	173	50,39	1	1	0,08	1
piab|MA_10426491g0010	picea1004	MA_10426491	High	1452	2	229	376	459	51,06	22	8	113,86	9
piab|MA_10426647g0010	picea1004	MA_10426647	High	1023	NA	NA	NA	NA	55,6	8	6	4,41	3
piab|MA_10426668g0010	picea1004	MA_10426668	High	1431	3	385	861	1157	49,29	22	8	19,3	6
piab|MA_10427592g0020	picea1004	MA_10427592	High	1395	NA	NA	NA	NA	50,06	22	8	8,75	5
piab|MA_10427806g0010	picea1004	MA_10427806	High	1473	NA	NA	NA	NA	51,26	16	6	62,63	9
piab|MA_10427806g0020	picea1004	MA_10427806	High	440	1	186	186	186	49,02	19	6	180,14	10
piab|MA_10427810g0010	picea1004	MA_10427810	High	1524	NA	NA	NA	NA	54,99	16	7	37,19	8
piab|MA_10427908g0010	picea1004	MA_10427908	High	1413	1	96	96	96	55,56	21	7	13,63	5
piab|MA_10428368g0020	picea1004	MA_10428368	High	506	1	89	89	89	46,57	18	6	4,13	3
piab|MA_10428499g0010	picea1004	MA_10428499	High	356	NA	NA	NA	NA	48,68	16	4	101,48	9
piab|MA_10428919g0010	picea1004	MA_10428919	High	599	1	93	93	93	47,17	22	8	38,25	8
piab|MA_10429280g0020	picea1004	MA_10429280	High	1524	2	120	141	241	57,57	22	8	16,49	6
piab|MA_10430052g0020	picea1004	MA_10430052	High	479	NA	NA	NA	NA	57,74	19	8	89,14	9
piab|MA_10430346g0010	picea1004	MA_10430346	High	1482	1	141	141	141	43,61	22	8	78,55	9
piab|MA_10430887g0010	picea1004	MA_10430887	High	894	1	1419	1419	1419	49,51	22	8	5,74	4
piab|MA_10431252g0010	picea1004	MA_10431252	High	1431	3	1334	3700	4004	46,12	9	6	101,46	9
piab|MA_10431618g0010	picea1004	MA_10431618	High	1482	NA	NA	NA	NA	55,35	20	7	36,07	7
piab|MA_10431813g0010	picea1004	MA_10431813	High	426	NA	NA	NA	NA	51,49	15	6	70,34	9
piab|MA_10431883g0010	picea1004	MA_10431883	High	1464	1	195	195	195	46,97	22	8	56,6	8
piab|MA_10433345g0020	picea1004	MA_10433345	High	1413	NA	NA	NA	NA	54,74	11	6	4,52	3
piab|MA_10433477g0020	picea1004	MA_10433477	High	1276	4	647	2282	2588	47,9	22	8	98,89	9
piab|MA_10433602g0010	picea1004	MA_10433602	High	613	NA	NA	NA	NA	51,8	19	8	63,32	9
piab|MA_10433869g0010	picea1004	MA_10433869	High	376	1	2359	2359	2359	52,77	21	8	136,96	10
piab|MA_10434239g0010	picea1004	MA_10434239	High	1395	NA	NA	NA	NA	51,98	22	8	148,9	10
piab|MA_10434721g0010	picea1004	MA_10434721	High	1479	1	106	106	106	46,33	22	8	138,95	10
piab|MA_10434729g0020	picea1004	MA_10434729	High	367	NA	NA	NA	NA	51,55	16	6	62,75	8
piab|MA_10434898g0020	picea1004	MA_10434898	High	450	NA	NA	NA	NA	47,8	0	0	0	NA
piab|MA_10435428g0020	picea1004	MA_10435428	High	1428	NA	NA	NA	NA	53,8	22	8	125,36	9
piab|MA_10436196g0010	picea1004	MA_10436196	High	462	4	1341	2960	5367	45,32	22	8	69,7	9
piab|MA_104361g0010	picea1004	MA_104361	High	546	1	301	301	301	51	9	6	4,34	3
piab|MA_10436215g0010	picea1004	MA_10436215	High	574	NA	NA	NA	NA	45,93	4	3	10,88	5
piab|MA_10436276g0010	picea1004	MA_10436276	High	1401	3	2483	4611	7451	48,82	22	8	175,53	10
piab|MA_10436276g0020	picea1004	MA_10436276	High	1401	1	255	255	255	47,75	22	8	236,15	10
piab|MA_10436360g0010	picea1004	MA_10436360	High	1256	2	1049	2022	2099	47,63	19	7	50,39	8
piab|MA_10436818g0020	picea1004	MA_10436818	High	1548	NA	NA	NA	NA	52,92	20	7	22,14	6
piab|MA_10661g0020	picea1004	MA_10661	High	1660	NA	NA	NA	NA	49,48	16	5	29,12	7
piab|MA_108680g0010	picea1004	MA_108680	High	1467	NA	NA	NA	NA	52,33	19	7	24,78	7
piab|MA_10869g0010	picea1004	MA_10869	High	1455	2	234	362	469	48,92	22	8	205,65	10
piab|MA_111005g0010	picea1004	MA_111005	High	1464	1	136	136	136	46,63	19	7	615,49	10
piab|MA_11273g0010	picea1004	MA_11273	High	501	1	215	215	215	52,24	22	8	19,88	6
piab|MA_11273g0020	picea1004	MA_11273	High	516	NA	NA	NA	NA	53,29	12	6	13,23	5
piab|MA_119297g0010	picea1004	MA_119297	High	1256	1	386	386	386	47,68	2	2	0,1	1
piab|MA_121428g0010	picea1004	MA_121428	High	1425	2	152	209	305	50,03	22	8	24,64	6
piab|MA_124563g0010	picea1004	MA_124563	High	1464	NA	NA	NA	NA	46,46	12	2	5,45	4
piab|MA_125120g0010	picea1004	MA_125120	High	1449	NA	NA	NA	NA	50,88	21	8	3,87	4
piab|MA_127040g0010	picea1004	MA_127040	High	1111	1	147	147	147	53,88	22	8	50,51	8
piab|MA_134288g0010	picea1004	MA_134288	High	1452	NA	NA	NA	NA	47,93	21	8	128,39	9
piab|MA_141053g0010	picea1004	MA_141053	High	1440	NA	NA	NA	NA	50,22	1	1	0,33	1
piab|MA_142317g0010	picea1004	MA_142317	High	1488	2	128	161	257	45,29	20	7	37,05	7
piab|MA_150335g0020	picea1004	MA_150335	High	312	NA	NA	NA	NA	45,54	0	0	0	NA
piab|MA_152538g0010	picea1004	MA_152538	High	1656	NA	NA	NA	NA	53,72	22	8	55,34	8
piab|MA_152818g0010	picea1004	MA_152818	High	506	1	89	89	89	47,01	16	5	2,97	3
piab|MA_159942g0010	picea1004	MA_159942	High	1488	NA	NA	NA	NA	54,63	16	8	20,72	6
piab|MA_162448g0010	picea1004	MA_162448	High	766	2	120	125	241	48,24	1	1	0,09	1
piab|MA_167603g0010	picea1004	MA_167603	High	996	1	856	856	856	47,44	18	7	171,32	10
piab|MA_167774g0010	picea1004	MA_167774	High	1431	1	228	228	228	47,11	21	8	32,6	7
piab|MA_167914g0010	picea1004	MA_167914	High	1503	1	3658	3658	3658	45,59	4	4	4,5	4
piab|MA_171319g0010	picea1004	MA_171319	High	401	NA	NA	NA	NA	42,42	0	0	0	NA
piab|MA_173000g0010	picea1004	MA_173000	High	437	1	275	275	275	46,64	3	2	1,85	2
piab|MA_173074g0010	picea1004	MA_173074	High	1548	NA	NA	NA	NA	52,69	18	6	28,65	7
piab|MA_175870g0010	picea1004	MA_175870	High	1656	NA	NA	NA	NA	51,81	22	8	45,8	8
piab|MA_18092g0010	picea1004	MA_18092	High	615	2	219	266	438	46,56	19	7	4,86	4
piab|MA_186971g0010	picea1004	MA_186971	High	1446	1	162	162	162	47,5	20	8	18,95	6
piab|MA_192708g0010	picea1004	MA_192708	High	1440	NA	NA	NA	NA	51,44	0	0	0	NA
piab|MA_195838g0010	picea1004	MA_195838	High	757	2	135	180	271	47,68	10	5	13,74	5
piab|MA_2005g0010	picea1004	MA_2005	High	613	NA	NA	NA	NA	49,9	1	1	0,17	1
piab|MA_201086g0010	picea1004	MA_201086	High	442	NA	NA	NA	NA	46,57	0	0	0	NA
piab|MA_202558g0010	picea1004	MA_202558	High	1467	2	178	276	356	50,14	0	0	0	NA
piab|MA_207511g0010	picea1004	MA_207511	High	1077	2	291	476	583	47,03	5	4	20,39	6
piab|MA_207926g0010	picea1004	MA_207926	High	1401	NA	NA	NA	NA	49,13	6	4	12,74	5
piab|MA_20g0020	picea1004	MA_20	High	1464	NA	NA	NA	NA	48,01	21	8	221,68	10
piab|MA_215006g0010	picea1004	MA_215006	High	437	NA	NA	NA	NA	49,13	9	4	2,64	3
piab|MA_216575g0010	picea1004	MA_216575	High	1446	1	162	162	162	48,34	22	8	139,12	9
piab|MA_220991g0010	picea1004	MA_220991	High	646	1	822	822	822	45,46	15	8	153,89	10
piab|MA_22116g0010	picea1004	MA_22116	High	1503	1	2662	2662	2662	45,65	6	4	14,52	5
piab|MA_224931g0010	picea1004	MA_224931	High	1503	3	273	275	819	47,03	4	3	403,93	10
piab|MA_237379g0010	picea1004	MA_237379	High	1524	2	77	115	154	57,82	22	8	180,32	10
piab|MA_239168g0020	picea1004	MA_239168	High	715	1	95	95	95	48,82	0	0	0	NA
piab|MA_2420g0020	picea1004	MA_2420	High	1473	1	54	54	54	49,23	20	8	50,62	8
piab|MA_243g0020	picea1004	MA_243	High	1256	1	4699	4699	4699	48,76	18	7	6,63	4
piab|MA_26811g0010	picea1004	MA_26811	High	460	1	8033	8033	8033	57,52	4	2	0,38	1
piab|MA_281794g0010	picea1004	MA_281794	High	1431	2	122	126	245	47,49	21	7	112,89	9
piab|MA_28597g0010	picea1004	MA_28597	High	766	1	11970	11970	11970	48,25	21	8	71,66	9
piab|MA_30352g0010	picea1004	MA_30352	High	510	NA	NA	NA	NA	55,67	21	8	97,4	9
piab|MA_305654g0010	picea1004	MA_305654	High	715	1	98	98	98	48,14	0	0	0	NA
piab|MA_310012g0010	picea1004	MA_310012	High	461	1	219	219	219	47,22	22	8	48,18	8
piab|MA_333155g0010	picea1004	MA_333155	High	376	NA	NA	NA	NA	50,59	12	2	16,88	6
piab|MA_334361g0010	picea1004	MA_334361	High	1113	NA	NA	NA	NA	50,91	21	8	22,02	6
piab|MA_343701g0010	picea1004	MA_343701	High	1464	1	132	132	132	47,33	20	7	16,71	6
piab|MA_350380g0010	picea1004	MA_350380	High	1428	NA	NA	NA	NA	44,57	3	2	8,87	5
piab|MA_35841g0010	picea1004	MA_35841	High	1467	NA	NA	NA	NA	51,58	21	8	223,57	10
piab|MA_365297g0010	picea1004	MA_365297	High	1408	1	235	235	235	48,83	8	6	34,45	7
piab|MA_36867g0010	picea1004	MA_36867	High	1428	1	518	518	518	52,75	3	3	1,14	2
piab|MA_3747445g0010	picea1004	MA_3747445	High	1401	NA	NA	NA	NA	48,23	20	7	94,23	9
piab|MA_376741g0010	picea1004	MA_376741	High	1256	2	226	241	453	47,22	22	8	42,07	8
piab|MA_407162g0010	picea1004	MA_407162	High	381	NA	NA	NA	NA	58,86	16	8	83,46	9
piab|MA_432761g0010	picea1004	MA_432761	High	1473	NA	NA	NA	NA	48	16	7	20,67	6
piab|MA_448422g0010	picea1004	MA_448422	High	1467	1	116	116	116	51,01	14	7	4,45	3
piab|MA_448717g0020	picea1004	MA_448717	High	1256	1	3479	3479	3479	46,35	0	0	0	NA
piab|MA_44898g0020	picea1004	MA_44898	High	NA	NA	NA	NA	NA	52,53	5	4	1,64	3
piab|MA_476822g0010	picea1004	MA_476822	High	606	2	93	105	187	48,81	4	3	2,58	3
piab|MA_477384g0010	picea1004	MA_477384	High	1428	1	709	709	709	52,98	20	8	15,51	6
piab|MA_490343g0010	picea1004	MA_490343	High	1413	1	959	959	959	50,41	1	1	0,44	1
piab|MA_4906g0010	picea1004	MA_4906	High	1413	NA	NA	NA	NA	44,34	0	0	0	NA
piab|MA_4906g0020	picea1004	MA_4906	High	1256	1	341	341	341	48,14	11	3	0,76	2
piab|MA_49332g0010	picea1004	MA_49332	High	1077	2	2750	5416	5500	47,11	22	8	38,41	7
piab|MA_494337g0010	picea1004	MA_494337	High	506	2	95	102	191	46,18	9	6	14,28	5
piab|MA_495649g0010	picea1004	MA_495649	High	667	1	70	70	70	52,47	22	8	25,5	7
piab|MA_50490g0010	picea1004	MA_50490	High	766	1	823	823	823	48,77	1	1	1,21	2
piab|MA_508766g0010	picea1004	MA_508766	High	1548	1	42	42	42	51,63	21	8	21,94	7
piab|MA_5333g0010	picea1004	MA_5333	High	642	NA	NA	NA	NA	45,48	20	8	8,21	4
piab|MA_55163g0010	picea1004	MA_55163	High	602	1	78	78	78	54,8	18	8	40,92	8
piab|MA_55344g0010	picea1004	MA_55344	High	450	2	129	153	258	49,02	21	8	61,5	9
piab|MA_572042g0010	picea1004	MA_572042	High	845	NA	NA	NA	NA	50,89	9	6	18,72	6
piab|MA_573449g0010	picea1004	MA_573449	High	1452	1	99	99	99	49,62	19	7	27,63	7
piab|MA_57716g0010	picea1004	MA_57716	High	1488	1	98	98	98	44,73	22	8	438,61	10
piab|MA_57964g0010	picea1004	MA_57964	High	1416	NA	NA	NA	NA	51,13	22	8	105,64	9
piab|MA_617328g0010	picea1004	MA_617328	High	1464	1	75	75	75	47,87	5	5	0,41	1
piab|MA_619336g0010	picea1004	MA_619336	High	1197	NA	NA	NA	NA	52,9	9	7	26,1	7
piab|MA_625682g0010	picea1004	MA_625682	High	594	NA	NA	NA	NA	46,6	20	8	89,08	9
piab|MA_634631g0010	picea1004	MA_634631	High	766	NA	NA	NA	NA	48,88	0	0	0	NA
piab|MA_6422g0010	picea1004	MA_6422	High	1413	1	134	134	134	48,09	11	7	9,55	5
piab|MA_6456g0020	picea1004	MA_6456	High	1023	NA	NA	NA	NA	55,53	20	7	3,37	3
piab|MA_658172g0010	picea1004	MA_658172	High	1395	NA	NA	NA	NA	59,47	22	8	130,9	9
piab|MA_671328g0010	picea1004	MA_671328	High	322	1	1428	1428	1428	49,43	7	5	31,1	7
piab|MA_69857g0010	picea1004	MA_69857	High	1452	1	411	411	411	48,19	10	8	0,77	1
piab|MA_70127g0010	picea1004	MA_70127	High	546	NA	NA	NA	NA	51,53	20	7	195,11	10
piab|MA_7027983g0010	picea1004	MA_7027983	High	424	NA	NA	NA	NA	45	20	7	83,3	9
piab|MA_705145g0010	picea1004	MA_705145	High	1464	1	80	80	80	45,57	22	8	62,93	8
piab|MA_729922g0010	picea1004	MA_729922	High	1413	NA	NA	NA	NA	48,43	0	0	0	NA
piab|MA_732668g0010	picea1004	MA_732668	High	1077	1	95	95	95	46,88	1	1	0,24	1
piab|MA_7388392g0010	picea1004	MA_7388392	High	1256	NA	NA	NA	NA	52,53	13	3	124,03	9
piab|MA_7651838g0010	picea1004	MA_7651838	High	864	1	83	83	83	45,98	20	7	21,66	6
piab|MA_7757922g0010	picea1004	MA_7757922	High	1176	NA	NA	NA	NA	56,69	4	3	2,02	3
piab|MA_77583g0010	picea1004	MA_77583	High	1449	NA	NA	NA	NA	47,69	20	7	101,67	9
piab|MA_796003g0010	picea1004	MA_796003	High	757	1	105	105	105	49,16	12	6	5,94	4
piab|MA_80035g0010	picea1004	MA_80035	High	1113	1	723	723	723	49,78	22	8	12,33	5
piab|MA_8177242g0010	picea1004	MA_8177242	High	739	NA	NA	NA	NA	56,84	19	6	53,2	8
piab|MA_859383g0010	picea1004	MA_859383	High	1212	NA	NA	NA	NA	52,39	19	7	102,23	9
piab|MA_8649321g0010	picea1004	MA_8649321	High	1408	1	53	53	53	49,2	1	1	0,55	1
piab|MA_870509g0010	picea1004	MA_870509	High	1440	NA	NA	NA	NA	50,25	3	3	0,6	1
piab|MA_8779645g0010	picea1004	MA_8779645	High	1023	NA	NA	NA	NA	54,72	22	8	127,4	10
piab|MA_8902024g0010	picea1004	MA_8902024	High	594	NA	NA	NA	NA	46,22	18	7	56,16	8
piab|MA_89176g0010	picea1004	MA_89176	High	757	1	99	99	99	48,06	21	8	483,73	10
piab|MA_8999258g0010	picea1004	MA_8999258	High	534	NA	NA	NA	NA	57,62	22	8	109,61	9
piab|MA_901161g0010	picea1004	MA_901161	High	1452	NA	NA	NA	NA	53,57	5	4	2,98	3
piab|MA_901723g0010	picea1004	MA_901723	High	461	1	113	113	113	48,28	0	0	0	NA
piab|MA_9029785g0010	picea1004	MA_9029785	High	1401	2	204	216	409	47,99	16	8	38,81	8
piab|MA_910351g0010	picea1004	MA_910351	High	715	2	82	86	165	49,1	14	8	12	5
piab|MA_94043g0020	picea1004	MA_94043	High	652	2	533	931	1066	48,81	22	8	77,87	9
piab|MA_940843g0010	picea1004	MA_940843	High	1431	NA	NA	NA	NA	54,1	20	7	19,75	6
piab|MA_9514701g0010	picea1004	MA_9514701	High	1503	NA	NA	NA	NA	47,19	14	5	56,22	8
piab|MA_9523098g0010	picea1004	MA_9523098	High	1077	1	95	95	95	45,88	1	1	0,1	1
piab|MA_95387g0010	picea1004	MA_95387	High	766	1	298	298	298	49,91	1	1	0,12	1
piab|MA_95435g0010	picea1004	MA_95435	High	1431	1	654	654	654	46,29	22	8	16,27	6
piab|MA_9569707g0010	picea1004	MA_9569707	High	270	NA	NA	NA	NA	59,98	0	0	0	NA
piab|MA_9576120g0010	picea1004	MA_9576120	High	245	NA	NA	NA	NA	53,17	21	8	39,35	8
piab|MA_95818g0010	picea1004	MA_95818	High	829	1	47	47	47	54,22	22	8	18,23	6
piab|MA_9720131g0020	picea1004	MA_9720131	High	510	NA	NA	NA	NA	55,73	8	6	1,16	2
piab|MA_9790207g0010	picea1004	MA_9790207	High	666	2	188	237	377	48,39	22	8	103,91	9
piab|MA_9857342g0010	picea1004	MA_9857342	High	1401	1	58	58	58	46,07	0	0	0	NA
piab|MA_9892336g0010	picea1004	MA_9892336	High	1464	1	154	154	154	46,53	0	0	0	NA
piab|MA_9896179g0010	picea1004	MA_9896179	High	375	NA	NA	NA	NA	45,36	20	7	49,63	8
piab|MA_9996672g0010	picea1004	MA_9996672	High	1256	1	105	105	105	48,86	7	1	18,77	6
piab|MA_10189019g0010	picea1005	MA_10189019	High	626	9	236	777	2129	45,1	22	8	42,3	8
piab|MA_10194g0020	picea1005	MA_10194	High	1026	NA	NA	NA	NA	48,34	22	8	110,12	9
piab|MA_10207337g0010	picea1005	MA_10207337	High	489	NA	NA	NA	NA	51,12	22	8	1302,76	10
piab|MA_102456g0010	picea1005	MA_102456	High	416	NA	NA	NA	NA	43,81	16	8	17,85	6
piab|MA_10256679g0010	picea1005	MA_10256679	High	909	4	259	580	1037	46,21	2	2	0,33	1
piab|MA_10257270g0010	picea1005	MA_10257270	High	1269	11	201	572	2215	43,26	22	8	212,48	10
piab|MA_10280648g0010	picea1005	MA_10280648	High	579	NA	NA	NA	NA	52,36	16	5	54,75	8
piab|MA_10288325g0010	picea1005	MA_10288325	High	396	11	150	282	1656	43,2	22	8	56,36	8
piab|MA_10349110g0010	picea1005	MA_10349110	High	661	1	123	123	123	44,21	10	7	2,9	3
piab|MA_103558g0010	picea1005	MA_103558	High	597	NA	NA	NA	NA	43,6	11	8	94,23	9
piab|MA_10376473g0010	picea1005	MA_10376473	High	373	NA	NA	NA	NA	46,49	10	7	2,58	3
piab|MA_10427486g0010	picea1005	MA_10427486	High	1089	4	263	538	1053	47,57	22	8	219,82	10
piab|MA_10428024g0010	picea1005	MA_10428024	High	699	7	733	2673	5133	41,69	22	8	293,25	10
piab|MA_10428067g0010	picea1005	MA_10428067	High	520	1	101	101	101	52,93	22	8	149,05	10
piab|MA_10429258g0010	picea1005	MA_10429258	High	656	11	170	293	1879	42,94	22	8	118,86	9
piab|MA_10429336g0010	picea1005	MA_10429336	High	450	1	3237	3237	3237	42,67	22	8	2194,78	10
piab|MA_10429609g0010	picea1005	MA_10429609	High	1719	5	2637	8751	13189	40,83	22	8	280,94	10
piab|MA_10429863g0010	picea1005	MA_10429863	High	463	7	1598	10190	11189	42,38	17	8	38,15	8
piab|MA_10430272g0020	picea1005	MA_10430272	High	1032	8	589	1965	4717	48,16	22	8	247,21	10
piab|MA_10430548g0010	picea1005	MA_10430548	High	372	7	126	280	883	46,01	17	5	5,95	4
piab|MA_10430964g0010	picea1005	MA_10430964	High	4251	10	793	3181	7934	43,22	22	8	48,36	8
piab|MA_10431808g0010	picea1005	MA_10431808	High	3750	13	688	3490	8955	42,16	22	8	26,2	7
piab|MA_10433021g0010	picea1005	MA_10433021	High	1404	NA	NA	NA	NA	53,62	22	8	227,3	10
piab|MA_10434474g0010	picea1005	MA_10434474	High	1401	NA	NA	NA	NA	55,61	17	6	6,53	4
piab|MA_10434474g0020	picea1005	MA_10434474	High	277	NA	NA	NA	NA	51,61	10	2	29,77	7
piab|MA_10436593g0010	picea1005	MA_10436593	High	1407	11	292	1498	3215	42,48	22	8	218,54	10
piab|MA_10437101g0010	picea1005	MA_10437101	High	1596	9	1454	11029	13086	42,05	22	8	109,34	9
piab|MA_10437255g0010	picea1005	MA_10437255	High	3012	8	1893	5094	15149	42,93	22	8	36,16	7
piab|MA_105065g0010	picea1005	MA_105065	High	708	NA	NA	NA	NA	54,59	18	6	24,04	7
piab|MA_115550g0010	picea1005	MA_115550	High	647	6	1400	5053	8401	48,86	22	8	96,06	9
piab|MA_115570g0010	picea1005	MA_115570	High	1323	12	306	816	3674	39,48	22	8	170,04	10
piab|MA_115636g0010	picea1005	MA_115636	High	NA	6	140	277	844	43,5	0	0	0	NA
piab|MA_119486g0010	picea1005	MA_119486	High	1533	13	282	1690	3667	46,09	22	8	164,5	10
piab|MA_120984g0010	picea1005	MA_120984	High	600	14	476	2461	6664	40,95	22	8	94,46	9
piab|MA_13110g0010	picea1005	MA_13110	High	1200	7	109	157	763	41,35	22	8	128,46	9
piab|MA_158316g0010	picea1005	MA_158316	High	522	2	151	215	303	43,79	22	8	218,19	10
piab|MA_16797g0020	picea1005	MA_16797	High	909	4	640	1626	2562	48,15	22	8	105,99	9
piab|MA_269415g0010	picea1005	MA_269415	High	636	NA	NA	NA	NA	50,13	22	8	497,44	10
piab|MA_3653g0010	picea1005	MA_3653	High	1383	15	818	7950	12280	42,91	22	8	73,11	9
piab|MA_566943g0010	picea1005	MA_566943	High	996	NA	NA	NA	NA	62,76	22	8	30,67	7
piab|MA_5835589g0010	picea1005	MA_5835589	High	399	NA	NA	NA	NA	59,48	8	6	13,37	5
piab|MA_6883323g0010	picea1005	MA_6883323	High	636	NA	NA	NA	NA	48,48	22	8	439,98	10
piab|MA_758443g0010	picea1005	MA_758443	High	450	NA	NA	NA	NA	43,48	0	0	0	NA
piab|MA_76703g0020	picea1005	MA_76703	High	726	1	1328	1328	1328	48,27	0	0	0	NA
piab|MA_7799814g0010	picea1005	MA_7799814	High	534	NA	NA	NA	NA	42,64	6	1	1,23	2
piab|MA_785219g0010	picea1005	MA_785219	High	1359	11	176	522	1940	42,96	22	8	85,34	9
piab|MA_85910g0010	picea1005	MA_85910	High	1593	3	1406	3722	4218	49,1	22	8	152,74	10
piab|MA_10435930g0030	picea1005	MA_10435930	High	1596	2	260	404	520	40,97	22	8	20,12	6
piab|MA_10204459g0010	picea1005	MA_10204459	High	579	NA	NA	NA	NA	49,57	22	8	2511,45	10
piab|MA_10436016g0010	picea1005	MA_10436016	High	646	3	2565	5132	7695	44,1	22	8	79,5	9
piab|MA_10437101g0020	picea1005	MA_10437101	High	1596	1	94	94	94	45,82	22	8	48,54	8
piab|MA_4903044g0010	picea1005	MA_4903044	High	732	NA	NA	NA	NA	51,75	19	7	24,86	7
piab|MA_494273g0010	picea1005	MA_494273	High	696	1	126	126	126	52,77	22	8	691,22	10
piab|MA_10426739g0010	picea1005	MA_10426739	High	1392	6	1572	4344	9434	39,98	22	8	27,58	7
piab|MA_88236g0010	picea1005	MA_88236	High	1725	5	174	218	872	42,01	22	8	99,83	9
piab|MA_18054g0030	picea1005	MA_18054	High	603	NA	NA	NA	NA	61,14	22	8	32,16	7
piab|MA_10431614g0020	picea1005	MA_10431614	High	1098	2	117	125	234	42,19	22	8	3,66	3
piab|MA_10435520g0010	picea1005	MA_10435520	High	1503	14	1147	8097	16062	44,71	22	8	32,27	7
piab|MA_6673g0010	picea1005	MA_6673	High	1311	NA	NA	NA	NA	45,33	0	0	0	NA
piab|MA_158222g0010	picea1005	MA_158222	High	221	NA	NA	NA	NA	43,92	10	7	5,21	4
piab|MA_9736731g0010	picea1005	MA_9736731	High	371	NA	NA	NA	NA	50,48	20	7	62,21	8
piab|MA_269680g0010	picea1005	MA_269680	High	1380	13	172	593	2241	45,63	7	4	12,92	5
piab|MA_7277252g0010	picea1005	MA_7277252	High	918	2	123	139	246	44,11	22	8	51,84	8
piab|MA_133417g0010	picea1005	MA_133417	High	520	NA	NA	NA	NA	54,09	17	8	2,58	3
piab|MA_10092g0010	picea1005	MA_10092	High	1332	10	484	1689	4841	41,47	22	8	301,27	10
piab|MA_10251095g0010	picea1005	MA_10251095	High	1323	3	199	213	597	42,37	21	7	209,73	10
piab|MA_10289213g0010	picea1005	MA_10289213	High	534	NA	NA	NA	NA	43,45	8	6	17,39	6
piab|MA_10303372g0010	picea1005	MA_10303372	High	NA	1	247	247	247	45,23	0	0	0	NA
piab|MA_10427605g0010	picea1005	MA_10427605	High	717	2	687	1195	1375	37,63	22	8	40,11	8
piab|MA_10428022g0010	picea1005	MA_10428022	High	661	2	123	135	247	44,89	6	4	1,78	2
piab|MA_10428223g0010	picea1005	MA_10428223	High	1107	1	14535	14535	14535	45,44	22	8	69,89	9
piab|MA_10429985g0010	picea1005	MA_10429985	High	715	4	532	1789	2129	50,9	14	7	5,24	4
piab|MA_10430528g0010	picea1005	MA_10430528	High	1410	NA	NA	NA	NA	55,15	22	8	47,02	8
piab|MA_10430788g0010	picea1005	MA_10430788	High	554	8	200	505	1604	45,38	22	8	122,97	9
piab|MA_10431038g0010	picea1005	MA_10431038	High	2190	2	3553	6883	7107	44,71	22	8	147,46	10
[truncated: 16,972 more rows]
